# Supplementary material for: Dynamics of the milk microbial community during subacute ruminal acidosis with or without intramammary lipopolysaccharide challenge in dairy cows
Source: Anim Microbiome. 2026 Feb 26;8:24. doi: 10.1186/s42523-025-00499-5 (PMC12937525; doi:10.1186/s42523-025-00499-5)
Supplement: Supplementary file 2 — Additional File 2 [file 42523_2025_499_MOESM2_ESM.xlsx]

## Sheet: Phylumtable
Phylumtable Neubauer et al. 2025	Feeding groups on day -2 (all cows baseline CON diet)	CON			future SARA				Feeding groups on day 30, CON and SARA diet	CON			SARA					LPS groups on day 30, before intramammary challenge	CON_LPS			SARA_LPS			SARA_PLA				LPS groups on day 32, after intramammary challenge	CON_LPS			SARA_LPS			SARA_PLA					Quarters on d30 before injection	Left Quarter			Right Quarter
		N	Mean	SD	N	Mean	SD			N	Mean	SD	N	Mean	SD				N	Mean	SD	N	Mean	SD	N	Mean	SD			N	Mean	SD	N	Mean	SD	N	Mean	SD				N	Mean	SD	N	Mean	SD
	Actinobacteriota	6	1271.89	2019.47	12	2142.75	3180.03		Actinobacteriota	6	2212.81	4706.59	12	2176.81	2814.99			Actinobacteriota	6	2212.81	4706.59	6	680.544	706.633	6	3673.07	3400.1		Actinobacteriota	6	429.74	549.724	6	6392.89	10143.3	6	3138.37	4002.3			Actinobacteriota	17	2165.58	3515.73	17	2185.1	4084.32
	Bacteroidota	6	1.54083	3.77425	12	19.5745	37.0472		Bacteroidota	6	0.439935	0.778423	12	2.57391	4.42577			Bacteroidota	6	0.439935	0.778423	6	1.59457	1.93235	6	3.55324	6.08741		Bacteroidota	6	0.372909	0.68333	6	15.3418	34.1699	6	2.10854	3.33883			Bacteroidota	17	1.97215	3.81636	17	6.71987	13.9246
	Chloroflexi	6	0.711352	0.817032	12	46.3882	96.6881		Chloroflexi	6	2.58406	6.32963	12	7.15308	11.928			Chloroflexi	6	2.58406	6.32963	6	5.06796	7.54622	6	9.2382	15.6726		Chloroflexi	6	3.18817	7.33401	6	16.8575	35.2491	6	11.822	20.2157			Chloroflexi	17	5.93419	10.667	17	5.7401	7.99438
	Cyanobacteria	6	0	0	12	0.992934	3.14059		Cyanobacteria	6	0	0	12	0	0			Cyanobacteria	6	0	0	6	0	0	6	0	0		Cyanobacteria	6	0	0	6	0	0	6	0	0			Cyanobacteria	17	0	0	17	0.242161	0.693635
	Deinococcota	6	0	0	12	6.28921	17.4597		Deinococcota	6	0	0	12	3.29995	5.9232			Deinococcota	6	0	0	6	1.14146	2.79599	6	5.45845	7.62797		Deinococcota	6	0	0	6	0	0	6	4.98387	10.8391			Deinococcota	17	2.32938	5.15001	17	2.69499	7.57106
	Euryarchaeota	6	12.0006	18.3434	12	77.9459	136.184		Euryarchaeota	6	13.4827	18.856	12	63.1167	153.714			Euryarchaeota	6	13.4827	18.856	6	19.4412	35.4165	6	106.792	214.824		Euryarchaeota	6	6.82641	7.61571	6	44.3132	73.2158	6	13.2156	17.9679			Euryarchaeota	17	49.2429	129.749	17	59.1061	84.9679
	Firmicutes	6	1263.54	2301.62	12	2187.87	2690.8		Firmicutes	6	7198.25	15959.6	12	2559.67	4476.37			Firmicutes	6	7198.25	15959.6	6	1095.11	1646.94	6	4024.24	6018.56		Firmicutes	6	371.464	474.523	6	4355.4	5787.03	6	1911.96	3123.43			Firmicutes	17	4346.1	9881.7	17	3897.3	7978.64
	Gemmatimonadota	6	0	0	12	0.317178	1.09874		Gemmatimonadota	6	0	0	12	0.565083	1.03306			Gemmatimonadota	6	0	0	6	0.712046	1.11673	6	0.418119	1.02418		Gemmatimonadota	6	0	0	6	2.27756	5.57886	6	0.582703	0.941742			Gemmatimonadota	17	0.398882	0.896742	17	0	0
	Myxococcota	6	0	0	12	3.7211	12.2203		Myxococcota	6	0	0	12	0.190243	0.659021			Myxococcota	6	0	0	6	0.380486	0.931997	6	0	0		Myxococcota	6	0	0	6	0	0	6	0	0			Myxococcota	17	0.134289	0.553689	17	0	0
	Patescibacteria	6	59.1067	89.477	12	261.356	527.798		Patescibacteria	6	87.1427	148.739	12	192.204	482.413			Patescibacteria	6	87.1427	148.739	6	57.9244	123.86	6	326.484	673.33		Patescibacteria	6	2.24518	2.81233	6	107.048	159.275	6	53.5397	60.7137			Patescibacteria	17	166.322	409.967	17	168.376	256.195
	Planctomycetota	6	5.99545	10.0685	12	22.3517	38.1817		Planctomycetota	6	65.4591	154.22	12	16.8761	30.2084			Planctomycetota	6	65.4591	154.22	6	4.89572	8.42818	6	28.8564	39.9012		Planctomycetota	6	8.86222	13.3372	6	49.1788	76.5024	6	35.7688	67.3027			Planctomycetota	17	35.0157	92.6149	17	14.9352	29.2417
	Proteobacteria	6	3040.19	2035.32	12	6566.83	6964.21		Proteobacteria	6	3320.08	3292.51	12	3893.74	2144.65			Proteobacteria	6	3320.08	3292.51	6	3336.21	2127.49	6	4451.26	2201.53		Proteobacteria	6	6742.85	6906.2	6	8334.75	7753.47	6	3207.41	3047.29			Proteobacteria	17	3876.52	2460.31	17	5080.17	4780.62
	Sumerlaeota	6	0	0	12	4.76668	10.4613		Sumerlaeota	6	28.4732	69.6022	12	3.55051	7.28942			Sumerlaeota	6	28.4732	69.6022	6	0.951215	2.32999	6	6.14981	9.75982		Sumerlaeota	6	0	0	6	6.98452	17.1085	6	2.81052	4.90161			Sumerlaeota	17	12.5556	41.1875	17	3.25257	8.8245
	unclassified_Archaea	6	0	0	12	0	0		unclassified_Archaea	6	0	0	12	0	0			unclassified_Archaea	6	0	0	6	0	0	6	0	0		unclassified_Archaea	6	3.54972	7.59794	6	10.1802	20.1177	6	0	0			unclassified_Archaea	17	0	0	17	1.04531	3.32231
	Verrucomicrobiota	6	0	0	12	3.24323	8.31335		Verrucomicrobiota	6	0	0	12	3.49242	7.9312			Verrucomicrobiota	6	0	0	6	1.01463	2.48532	6	5.97021	10.8387		Verrucomicrobiota	6	0	0	6	1.3969	3.4217	6	2.17242	3.31444			Verrucomicrobiota	17	2.46524	6.77768	17	1.87646	3.62427

## Sheet: Genustable
Genustable Neubauer et al. 2025	Feeding groups on day -2 (all cows baseline CON diet)	CON			future SARA					Feeding groups on day 30, CON and SARA diet	CON			SARA					LPS groups on day 30, before intramammary challenge	CON_LPS			SARA_LPS			SARA_PLA					LPS groups on day 32, after intramammary challenge	CON_LPS			SARA_LPS			SARA_PLA					Quarters on d30 before injection	Left Quarter			Right Quarter
		N	Mean	SD	N	Mean	SD				N	Mean	SD	N	Mean	SD				N	Mean	SD	N	Mean	SD	N	Mean	SD				N	Mean	SD	N	Mean	SD	N	Mean	SD				N	Mean	SD	N	Mean	SD
	g_Burkholderia-Caballeronia-Paraburkholderia	6	2908.51	1917.89	12	6294.12	6767.28			g_Burkholderia-Caballeronia-Paraburkholderia	6	3120.82	2930.5	12	3711	2057.29			c_Actinobacteria	6	4.63093	11.3434	6	0	0	6	3.06031	3.88143			c_Actinobacteria	6	0	0	6	10.5143	25.7548	6	7.83764	14.8574			c_Actinobacteria	17	2.71456	6.97446	17	3.44334	8.63273
	g_Staphylococcus	6	439.274	875.407	12	168.989	203.643			g_Staphylococcus	6	5426.85	12691.4	12	370.401	494.962			c_Anaerolineae	6	0	0	6	1.55076	3.79858	6	0	0			c_Anaerolineae	6	0	0	6	0	0	6	0.751322	1.84036			c_Anaerolineae	17	0.547329	2.25669	17	0	0
	g_Ralstonia	6	51.5938	32.5265	12	108.29	117.282			g_Ralstonia	6	45.5107	37.8466	12	61.3198	32.6734			c_Clostridia	6	1.37534	2.56391	6	1.12047	2.43133	6	1.70097	3.84642			c_Clostridia	6	0.568969	0.88707	6	1.49318	3.65754	6	1.92002	2.33875			c_Clostridia	17	1.48122	2.90843	17	3.89638	7.2362
	g_Arthrobacter	6	50.4653	35.514	12	108.806	104.988			g_Arthrobacter	6	61.4453	58.1305	12	73.1626	45.0874			c_Gammaproteobacteria_EPR3968-O8a-Bc78	6	0	0	6	0.258763	0.472828	6	2.28877	3.23036			c_Gammaproteobacteria_EPR3968-O8a-Bc78	6	0	0	6	1.43518	3.51545	6	0.570353	1.39707			c_Gammaproteobacteria_EPR3968-O8a-Bc78	17	0.899131	2.11221	17	0.319973	1.03068
	g_Corynebacterium	6	519.923	1143.45	12	730.09	1145.92			g_Corynebacterium	6	1020.11	2159.07	12	316.576	390.935			c_Kiritimatiellae_WCHB1-41	6	0	0	6	0.760972	1.86399	6	5.27111	9.24035			c_Kiritimatiellae_WCHB1-41	6	0	0	6	0	0	6	1.56301	2.32989			c_Kiritimatiellae_WCHB1-41	17	2.12897	5.79559	17	0.884736	2.76059
	g_Rhodococcus	6	229.785	558.944	12	399.248	1030.54			g_Rhodococcus	6	3.80912	4.52928	12	1086.03	2754.67			d_Archaea	6	0	0	6	0	0	6	0	0			d_Archaea	6	3.54972	7.59794	6	10.1802	20.1177	6	0	0			d_Archaea	17	0	0	17	1.04531	3.32231
	g_Jeotgalicoccus	6	102.5	210.914	12	127.297	185.681			g_Jeotgalicoccus	6	150.753	342.915	12	89.7307	113.518			f_Actinomycetaceae	6	0.78113	1.49007	6	0	0	6	8.24864	18.5967			f_Actinomycetaceae	6	0	0	6	1.2128	2.97073	6	7.15672	17.274			f_Actinomycetaceae	17	3.18698	11.1229	17	2.87482	7.00266
	g_Brachybacterium	6	30.8055	57.3039	12	88.2369	135.222			g_Brachybacterium	6	166.285	382.061	12	72.9241	103.04			f_Aerococcaceae	6	47.132	92.9094	6	4.02089	8.02992	6	10.951	11.0457			f_Aerococcaceae	6	1.03423	1.73532	6	30.6202	52.6768	6	12.618	22.1792			f_Aerococcaceae	17	21.919	55.9413	17	16.6441	27.601
	g_Lachnospiraceae_NK3A20	6	35.9797	44.1318	12	165.145	328.27			g_Lachnospiraceae_NK3A20	6	88.6961	142.823	12	207.748	474.072			f_Anaerovoracaceae	6	8.38584	15.2704	6	1.33491	3.06864	6	49.6936	107.606			f_Anaerovoracaceae	6	0.0663765	0.162589	6	12.0233	21.5135	6	9.00085	18.1765			f_Anaerovoracaceae	17	20.9698	64.6538	17	23.5148	52.2584
	f_Intrasporangiaceae	6	25.9257	43.5859	12	79.454	143.482			f_Intrasporangiaceae	6	73.9884	148.734	12	76.1631	134.667			f_Anaerovoracaceae_Family_XIII_AD3011	6	29.3046	53.7265	6	15.4228	24.4971	6	82.058	161.016			f_Anaerovoracaceae_Family_XIII_AD3011	6	2.75503	4.30906	6	30.593	59.0515	6	21.8156	32.0602			f_Anaerovoracaceae_Family_XIII_AD3011	17	44.7478	100.001	17	51.3063	94.1934
	f_Lachnospiraceae	6	22.584	26.5012	12	93.9518	134.677			f_Lachnospiraceae	6	44.5535	79.2148	12	115.894	303.023			f_Anaerovoracaceae_Family_XIII_UCG-001	6	2.0437	4.75749	6	1.96822	3.92021	6	11.4337	24.0595			f_Anaerovoracaceae_Family_XIII_UCG-001	6	0	0	6	1.27197	3.11568	6	1.17913	1.38873			f_Anaerovoracaceae_Family_XIII_UCG-001	17	5.44457	14.6053	17	10.256	26.747
	g_Facklamia	6	63.1035	146.779	12	64.2697	91.725			g_Facklamia	6	169.213	398.655	12	37.525	49.1062			f_Atopobiaceae	6	0.878566	1.79595	6	0.102699	0.251561	6	5.46127	7.90064			f_Atopobiaceae	6	0	0	6	0.27375	0.670548	6	0.0338335	0.0828747			f_Atopobiaceae	17	2.27384	5.14961	17	3.18754	6.07006
	g_Sphingomonas	6	4.68031	7.80663	12	9.55097	8.55694			g_Sphingomonas	6	5.38558	8.77397	12	30.6654	50.9293			f_Bifidobacteriaceae	6	4.81634	9.71839	6	5.48679	10.1968	6	11.1377	23.6391			f_Bifidobacteriaceae	6	0.178534	0.360659	6	6.93834	12.4938	6	5.49833	5.83358			f_Bifidobacteriaceae	17	7.56736	15.5659	17	14.8875	29.1831
	g_Romboutsia	6	4.99056	7.26056	12	16.0377	28.1778			g_Romboutsia	6	11.3684	20.8441	12	47.5525	131.823			f_Butyricicoccaceae	6	0.65254	1.59839	6	0	0	6	0.529623	1.29731			f_Butyricicoccaceae	6	0.133188	0.326243	6	0.165909	0.406393	6	0	0			f_Butyricicoccaceae	17	0.417234	1.185	17	1.24386	4.21976
	g_Acetitomaculum	6	13.9252	15.7528	12	87.8562	205.394			g_Acetitomaculum	6	26.8072	38.7956	12	83.9619	153.635			f_Butyricicoccaceae_UCG-009	6	1.21669	2.61913	6	1.87764	2.65164	6	3.21613	4.93132			f_Butyricicoccaceae_UCG-009	6	0.133188	0.326243	6	1.79063	3.4546	6	1.544	2.10196			f_Butyricicoccaceae_UCG-009	17	2.2238	3.52728	17	7.17368	19.3536
	f_Ruminococcaceae	6	22.8719	36.5293	12	90.4406	134.152			f_Ruminococcaceae	6	66.9559	127.652	12	84.9468	163.159			f_Carnobacteriaceae	6	74.2754	116.956	6	20.6393	31.0721	6	40.2766	73.2959			f_Carnobacteriaceae	6	3.90491	4.16554	6	48.8666	82.1256	6	40.79	69.6277			f_Carnobacteriaceae	17	47.6814	81.7091	17	14.7453	24.8537
	g_Turicibacter	6	8.30438	13.4688	12	17.5224	32.1149			g_Turicibacter	6	16.8425	30.1593	12	100.302	260.958			f_Caulobacteraceae	6	0.862365	1.77463	6	12.5369	29.798	6	0.463493	1.13532			f_Caulobacteraceae	6	62.49	153.069	6	52.8663	64.8902	6	0.220598	0.441662			f_Caulobacteraceae	17	4.89275	17.6841	17	0.347812	1.22672
	g_Bifidobacterium	6	34.6638	43.2473	12	45.3976	59.6908			g_Bifidobacterium	6	46.0412	72.1965	12	103.831	172.197			f_Comamonadaceae	6	0	0	6	0.379847	0.930432	6	1.01523	2.48679			f_Comamonadaceae	6	0	0	6	0	0	6	0.481253	0.839317			f_Comamonadaceae	17	0.492379	1.5447	17	0.0826551	0.340796
	g_Atopostipes	6	61.7066	138.614	12	104.471	207.533			g_Atopostipes	6	89.0815	164.995	12	26.632	43.7511			f_Demequinaceae	6	0	0	6	0	0	6	0	0			f_Demequinaceae	6	0	0	6	2.74731	6.72952	6	0	0			f_Demequinaceae	17	0	0	17	0.378998	1.56265
	f_Peptostreptococcaceae	6	5.99456	8.50343	12	18.1095	27.21			f_Peptostreptococcaceae	6	9.87938	17.7084	12	46.5477	126.674			f_Eggerthellaceae	6	7.77691	14.3167	6	2.39387	4.51434	6	17.2498	36.809			f_Eggerthellaceae	6	0.202193	0.49527	6	3.11654	7.63393	6	4.3622	7.37607			f_Eggerthellaceae	17	9.67785	23.0375	17	9.2025	14.6995
	g_Streptococcus	6	6.54187	11.0109	12	19.2626	28.2404			g_Streptococcus	6	44.5898	70.7094	12	306.04	916.737			f_Eggerthellaceae_DNF00809	6	0.805603	1.97332	6	1.58418	2.47898	6	8.61168	19.5154			f_Eggerthellaceae_DNF00809	6	0.428251	1.049	6	0	0	6	1.45802	2.73356			f_Eggerthellaceae_DNF00809	17	3.88287	11.6245	17	2.55366	4.53221
	g_Brevibacterium	6	13.8168	30.3292	12	25.5611	42.6985			g_Brevibacterium	6	41.7819	92.995	12	23.1717	30.8786			f_Enterobacteriaceae	6	0	0	6	0	0	6	0.184305	0.451452			f_Enterobacteriaceae	6	0.164186	0.259981	6	0	0	6	0	0			f_Enterobacteriaceae	17	0.0650486	0.268202	17	0.0485276	0.200085
	g_Glutamicibacter	6	59.4539	140.271	12	27.1522	44.7963			g_Glutamicibacter	6	101.548	245.488	12	18.9576	29.2299			f_Erwiniaceae	6	2.10877	5.16542	6	4.71654	11.5531	6	1.34592	2.33046			f_Erwiniaceae	6	1.13931	2.64788	6	39.6536	97.1175	6	4.68824	9.48541			f_Erwiniaceae	17	2.88397	7.32107	17	2.18499	7.41134
	g_Nesterenkonia	6	11.1595	16.9278	12	68.8883	156.191			g_Nesterenkonia	6	63.0321	142.645	12	28.0891	32.6282			f_Erysipelotrichaceae	6	0.208277	0.510171	6	0.0341816	0.0837274	6	5.91375	14.2682			f_Erysipelotrichaceae	6	0	0	6	0.355685	0.871246	6	0.115923	0.283953			f_Erysipelotrichaceae	17	2.17278	8.47453	17	0.589747	1.47776
	f_Oscillospiraceae_UCG-005	6	32.46	40.9121	12	113	160.549			f_Oscillospiraceae_UCG-005	6	35.1007	66.845	12	97.2625	256.135			f_Gemmatimonadaceae	6	0	0	6	0.712046	1.11673	6	0.418119	1.02418			f_Gemmatimonadaceae	6	0	0	6	2.27756	5.57886	6	0.582703	0.941742			f_Gemmatimonadaceae	17	0.398882	0.896742	17	0	0
	g_Christensenellaceae_R-7	6	40.0816	55.1432	12	137.272	237.094			g_Christensenellaceae_R-7	6	48.717	89.3629	12	138.111	383.4			f_Ilumatobacteraceae	6	3.01474	7.38457	6	2.53504	3.82149	6	5.20359	7.48716			f_Ilumatobacteraceae	6	0.439521	1.0766	6	15.653	35.5239	6	9.35433	14.545			f_Ilumatobacteraceae	17	3.7953	6.30796	17	3.04588	7.58292
	g_Salinicoccus	6	19.6388	39.0773	12	26.0852	34.6616			g_Salinicoccus	6	39.5279	90.814	12	15.3999	20.0929			f_Intrasporangiaceae	6	73.9884	148.734	6	30.6657	46.6876	6	121.661	180.968			f_Intrasporangiaceae	6	35.6702	69.7028	6	469.006	975.482	6	160.107	282.58			f_Intrasporangiaceae	17	79.7412	137.942	17	59.7816	114.507
	g_Ruminococcus	6	5.06035	6.42864	12	83.9485	194.422			g_Ruminococcus	6	27.1835	42.2121	12	39.096	61.2905			f_Lachnospiraceae	6	44.5535	79.2148	6	30.6584	46.5415	6	201.13	427.092			f_Lachnospiraceae	6	4.51748	6.53423	6	60.6722	116.399	6	29.921	39.9907			f_Lachnospiraceae	17	97.5093	256.525	17	135.122	251.331
	g_[Eubacterium]_hallii	6	12.1264	16.2642	12	51.0971	105.665			g_[Eubacterium]_hallii	6	29.9081	59.8061	12	44.4238	87.3456			f_Microbacteriaceae	6	11.9566	28.9222	6	2.14476	3.39364	6	14.2785	20.3244			f_Microbacteriaceae	6	0.924625	2.26486	6	16.9441	33.1694	6	9.20089	14.7716			f_Microbacteriaceae	17	10.0164	20.4763	17	10.0242	15.3057
	f_Carnobacteriaceae	6	48.4713	109.046	12	63.8885	114.349			f_Carnobacteriaceae	6	74.2754	116.956	12	30.458	54.6441			f_Micrococcaceae	6	64.4337	145.374	6	11.9655	18.1785	6	28.3047	36.2296			f_Micrococcaceae	6	6.46586	11.3125	6	121.058	200.419	6	50.8627	84.3221			f_Micrococcaceae	17	36.9543	87.0501	17	26.625	58.1453
	g_Aerococcus	6	6.35322	15.1521	12	18.7382	30.6125			g_Aerococcus	6	119.467	281.067	12	14.9691	20.3468			f_Microtrichaceae	6	0	0	6	0	0	6	0.895783	2.19421			f_Microtrichaceae	6	0	0	6	4.72096	11.5639	6	0.218803	0.535956			f_Microtrichaceae	17	0.316159	1.30356	17	0.408303	1.49274
	g_Ignavigranum	6	48.1463	116.027	12	40.7314	61.9203			g_Ignavigranum	6	78.997	130.333	12	30.1111	57.8126			f_Nitrosomonadaceae_MND1	6	7.75218	18.9889	6	0	0	6	0	0			f_Nitrosomonadaceae_MND1	6	0	0	6	0	0	6	0	0			f_Nitrosomonadaceae_MND1	17	2.73606	11.2811	17	0	0
	g_Methylobacterium-Methylorubrum	6	9.07838	16.6786	12	14.5978	23.0091			g_Methylobacterium-Methylorubrum	6	4.88864	10.2915	12	25.8324	44.9165			f_Oscillospiraceae	6	2.05608	2.6563	6	7.84245	12.766	6	30.9519	70.376			f_Oscillospiraceae_NK4A214	6	4.75683	7.70686	6	26.0079	60.3046	6	16.6973	13.5726			f_Oscillospiraceae	17	14.4178	41.999	17	18.3279	36.985
	g_Ornithinicoccus	6	10.6201	19.275	12	48.4667	72.0302			g_Ornithinicoccus	6	57.7239	131.704	12	36.8225	44.1193			f_Oscillospiraceae_NK4A214	6	8.17968	15.5782	6	8.14429	16.2384	6	67.2844	156.564			f_Oscillospiraceae_NK4A214	6	0.214877	0.526339	6	18.7631	36.134	6	11.6455	15.8213			f_Oscillospiraceae_NK4A214	17	29.5088	92.9557	17	40.4105	71.3309
	f_Anaerovoracaceae_Family_XIII_AD3011	6	12.84	18.9599	12	53.294	83.409			f_Anaerovoracaceae_Family_XIII_AD3011	6	29.3046	53.7265	12	48.7404	115.188			f_Oscillospiraceae_UCG-002	6	0	0	6	0.548395	1.22651	6	5.51691	13.3266			f_Oscillospiraceae_UCG-002	6	0	0	6	0	0	6	0.831335	1.88172			f_Oscillospiraceae_UCG-002	17	2.11814	7.9196	17	3.03096	5.81758
	g_[Ruminococcus]_gauvreauii	6	5.34775	7.54425	12	39.1308	71.8492			g_[Ruminococcus]_gauvreauii	6	17.7991	33.9833	12	63.9942	177.11			f_Oscillospiraceae_UCG-005	6	35.1007	66.845	6	29.7441	43.9263	6	164.781	362.575			f_Oscillospiraceae_UCG-005	6	4.67482	6.13659	6	40.6495	70.273	6	43.6238	53.9223			f_Oscillospiraceae_UCG-005	17	80.9947	216.995	17	132.779	312.918
	g_Aliicoccus	6	5.52955	11.8631	12	21.8819	54.8725			g_Aliicoccus	6	31.2934	73.8882	12	8.03168	10.657			f_Peptostreptococcaceae	6	9.87938	17.7084	6	9.9537	13.1455	6	83.1417	178.647			f_Peptostreptococcaceae	6	2.18856	3.09497	6	16.0061	22.8469	6	12.1183	23.3456			f_Peptostreptococcaceae	17	36.3403	106.716	17	19.3678	33.9541
	g_Alloiococcus	6	32.509	78.2783	12	50.9847	143.867			g_Alloiococcus	6	143.296	238.828	12	7.10336	8.97336			f_Peptostreptococcales-Tissierellales_W5053	6	13.4867	30.4947	6	2.69968	5.7823	6	15.6557	21.8617			f_Peptostreptococcales-Tissierellales_W5053	6	0.561045	0.977273	6	19.338	29.6175	6	4.65486	8.9285			f_Peptostreptococcales-Tissierellales_W5053	17	11.211	21.9021	17	3.07099	6.10151
	g_[Eubacterium]_coprostanoligenes	6	10.3872	14.8175	12	36.3313	63.3736			g_[Eubacterium]_coprostanoligenes	6	10.4585	18.0146	12	24.7652	56.2533			f_Pirellulaceae	6	0	0	6	0	0	6	0	0			f_Pirellulaceae	6	0	0	6	0	0	6	0.12992	0.318239			f_Pirellulaceae	17	0	0	17	0.932255	2.795
	f_Micrococcaceae	6	25.8629	54.4484	12	47.3352	66.4323			f_Micrococcaceae	6	64.4337	145.374	12	20.1351	28.6295			f_Pirellulaceae_p-1088-a5_gut	6	0	0	6	0	0	6	1.00671	2.46592			f_Pirellulaceae_p-1088-a5_gut	6	0	0	6	2.2776	5.57896	6	2.36756	3.05787			f_Pirellulaceae_p-1088-a5_gut	17	0.355308	1.46497	17	0.48757	2.0103
	f_Promicromonosporaceae	6	8.1606	12.5191	12	38.9921	58.5997			f_Promicromonosporaceae	6	29.8318	65.8197	12	20.4208	26.0814			f_Pirellulaceae_Pir4_lineage	6	0	0	6	0	0	6	3.69126	9.0417			f_Pirellulaceae_Pir4_lineage	6	0	0	6	0	0	6	5.75045	12.8666			f_Pirellulaceae_Pir4_lineage	17	1.3028	5.37157	17	2.05594	4.87274
	g_Clostridium_sensu_stricto_1	6	5.06483	7.79049	12	5.67686	8.18731			g_Clostridium_sensu_stricto_1	6	9.06419	18.0309	12	36.2461	99.6628			f_Planococcaceae	6	4.69666	10.8936	6	0	0	6	2.23669	3.20274			f_Planococcaceae	6	1.7733	4.34368	6	1.29745	3.17808	6	0.402353	0.63437			f_Planococcaceae	17	2.44706	6.63895	17	1.48392	4.33632
	g_Clostridia_UCG-014	6	7.49374	9.30023	12	35.3647	81.5154			g_Clostridia_UCG-014	6	7.2657	10.2759	12	30.7206	74.3029			f_Promicromonosporaceae	6	29.8318	65.8197	6	12.4636	20.8955	6	28.3779	30.1321			f_Promicromonosporaceae	6	5.34679	11.5699	6	165.979	323.902	6	65.0516	122.886			f_Promicromonosporaceae	17	24.9045	42.5317	17	16.8609	23.4594
	g_Olsenella	6	12.6176	21.2911	12	21.762	29.6331			g_Olsenella	6	18.7033	29.4184	12	73.8147	197.924			f_Propionibacteriaceae	6	0.254764	0.624042	6	0	0	6	0.188099	0.460747			f_Propionibacteriaceae	6	0	0	6	0	0	6	0	0			f_Propionibacteriaceae	17	0.156305	0.446862	17	0.0589714	0.193683
	g_Dietzia	6	7.63215	15.7532	12	29.488	63.9509			g_Dietzia	6	38.3696	87.7567	12	17.6439	27.6994			f_Rhizobiaceae	6	51.8532	125.228	6	3.57221	6.04206	6	19.208	33.1694			f_Rhizobiaceae	6	0.199701	0.489167	6	44.3253	96.9297	6	13.8441	26.1829			f_Rhizobiaceae	17	26.3412	75.3	17	17.9968	37.5158
	f_Aerococcaceae	6	37.9476	90.0878	12	23.7593	31.0723			f_Aerococcaceae	6	47.132	92.9094	12	7.48592	9.89265			f_Rhodobacteraceae	6	1.38928	3.40303	6	0	0	6	0.517029	1.26646			f_Rhodobacteraceae	6	0.424257	1.03921	6	0.563268	1.37972	6	0.81376	1.9933			f_Rhodobacteraceae	17	0.672815	2.11263	17	1.67632	4.7806
	g_Iamia	6	11.62	17.6625	12	59.2124	123.967			g_Iamia	6	113.88	265.83	12	35.1181	44.6944			f_Ruminococcaceae	6	66.9559	127.652	6	91.3214	202.235	6	78.5722	132.549			f_Ruminococcaceae	6	4.20177	3.92605	6	17.653	27.019	6	21.4304	35.8024			f_Ruminococcaceae	17	83.5553	151.886	17	607.806	1896.32
	g_Methanobrevibacter	6	11.5579	17.3904	12	74.5546	130.109			g_Methanobrevibacter	6	13.4259	18.8592	12	60.8801	147.744			f_Ruminococcaceae_CAG-352	6	4.9959	10.0411	6	0.314173	0.606738	6	2.32575	3.19563			f_Ruminococcaceae_CAG-352	6	0	0	6	1.19735	2.93289	6	0	0			f_Ruminococcaceae_CAG-352	17	2.69499	6.20659	17	1.89657	6.41066
	g_Dorea	6	4.81183	6.86346	12	10.936	13.742			g_Dorea	6	5.42584	9.89792	12	11.4175	25.8851			f_Saccharimonadaceae	6	0	0	6	0	0	6	0.739886	1.81234			f_Saccharimonadaceae	6	0	0	6	0	0	6	0	0			f_Saccharimonadaceae	17	0.261136	1.07669	17	2.08697	7.74761
	g_Candidatus_Saccharimonas	6	52.8365	79.4661	12	230.386	528.442			g_Candidatus_Saccharimonas	6	73.3611	117.632	12	188.224	479.711			f_Saccharimonadaceae_TM7a	6	6.89083	16.879	6	0	0	6	0	0			f_Saccharimonadaceae_TM7a	6	0	0	6	2.19	5.36438	6	8.70587	13.2439			f_Saccharimonadaceae_TM7a	17	2.43206	10.0276	17	0.359817	1.37975
	g_Nocardioides	6	18.8405	43.4568	12	41.7981	95.9086			g_Nocardioides	6	44.5311	105.288	12	21.6417	36.294			f_Solirubrobacteraceae	6	0.632596	1.02753	6	0	0	6	0.838923	2.05493			f_Solirubrobacteraceae	6	0	0	6	0.438	1.07288	6	7.08543	15.2398			f_Solirubrobacteraceae	17	0.51936	1.33302	17	1.1579	4.03535
	f_Oscillospiraceae	6	5.36227	8.57664	12	22.7506	29.5802			f_Oscillospiraceae	6	2.05608	2.6563	12	19.3972	49.709			f_Sphingomonadaceae	6	0	0	6	0	0	6	0	0			f_Sphingomonadaceae	6	0	0	6	0	0	6	0.203001	0.497248			f_Sphingomonadaceae	17	0	0	17	0.57312	2.36303
	g_Marvinbryantia	6	1.9596	2.59334	12	7.40597	12.0026			g_Marvinbryantia	6	3.34055	6.72646	12	14.7739	33.57			f_Xanthomonadaceae	6	11.0739	26.6871	6	0.24572	0.448995	6	4.36289	8.51086			f_Xanthomonadaceae	6	0	0	6	14.3098	35.0516	6	2.32224	3.32735			f_Xanthomonadaceae	17	5.53499	16.3052	17	1.80137	3.88215
	g_[Eubacterium]_brachy	6	7.35225	11.1876	12	21.8312	30.844			g_[Eubacterium]_brachy	6	14.7084	28.8885	12	35.4958	96.4901			f_Yersiniaceae	6	0.127043	0.311191	6	0.54142	1.03089	6	0	0			f_Yersiniaceae	6	0.068299	0.167298	6	0.38677	0.796113	6	0.0359293	0.0880085			f_Yersiniaceae	17	0.235928	0.647462	17	0.131354	0.383284
	g_Kocuria	6	1.77193	2.3733	12	6.08965	7.26096			g_Kocuria	6	9.34458	19.1371	12	7.07584	12.4439			g_[Eubacterium]_brachy	6	14.7084	28.8885	6	7.85643	13.7714	6	63.1352	135.866			g_[Eubacterium]_brachy	6	0.566865	1.1475	6	10.6721	24.2468	6	9.59454	10.8272			g_[Eubacterium]_brachy	17	30.2266	81.9572	17	18.8255	32.3729
	g_Cellulosilyticum	6	3.71514	5.237	12	3.08899	3.03575			g_Cellulosilyticum	6	3.44839	6.04509	12	10.7916	26.3857			g_[Eubacterium]_coprostanoligenes	6	10.4585	18.0146	6	11.2296	20.0362	6	38.3009	78.2343			g_[Eubacterium]_coprostanoligenes	6	0.266376	0.652486	6	14.8842	24.8145	6	11.9965	21.6725			g_[Eubacterium]_coprostanoligenes	17	21.1589	47.9821	17	39.7524	91.0624
	f_Oscillospiraceae_NK4A214	6	4.75683	7.70686	12	21.3526	41.9571			f_Oscillospiraceae_NK4A214	6	8.17968	15.5782	12	37.7143	110.524			g_[Eubacterium]_hallii	6	29.9081	59.8061	6	15.3075	23.3412	6	73.5402	119.184			g_[Eubacterium]_hallii	6	1.05869	1.29694	6	32.8826	66.0402	6	21.9919	35.9981			g_[Eubacterium]_hallii	17	41.886	79.4625	17	72.6046	171.138
	f_Peptostreptococcales-Tissierellales_W5053	6	11.7805	27.7678	12	22.8965	47.9441			f_Peptostreptococcales-Tissierellales_W5053	6	13.4867	30.4947	12	9.17767	16.6799			g_[Eubacterium]_nodatum	6	4.72248	7.13506	6	2.94018	4.55549	6	30.963	64.2004			g_[Eubacterium]_nodatum	6	0.273123	0.485184	6	6.63637	16.2557	6	5.89988	7.52391			g_[Eubacterium]_nodatum	17	13.6326	38.5238	17	8.82758	16.9536
	g_Aeromicrobium	6	14.9905	34.5361	12	24.8348	41.5954			g_Aeromicrobium	6	53.9005	128.048	12	12.3541	20.6329			g_[Eubacterium]_ruminantium	6	0.147745	0.3619	6	0.130527	0.319724	6	0	0			g_[Eubacterium]_ruminantium	6	0	0	6	0.26295	0.644094	6	0	0			g_[Eubacterium]_ruminantium	17	0.0982136	0.277848	17	0.214687	0.608803
	g_Howardella	6	2.78294	4.10139	12	6.33119	15.7645			g_Howardella	6	3.76072	7.31631	12	11.0993	32.2363			g_[Eubacterium]_ventriosum	6	0	0	6	0	0	6	0.219937	0.538733			g_[Eubacterium]_ventriosum	6	0	0	6	0	0	6	0	0			g_[Eubacterium]_ventriosum	17	0.0776248	0.320055	17	0	0
	g_Frisingicoccus	6	1.6021	1.8429	12	5.63204	6.23357			g_Frisingicoccus	6	3.69424	6.49091	12	11.7253	36.1964			g_[Ruminococcus]_gauvreauii	6	17.7991	33.9833	6	16.0231	24.2512	6	111.965	250.796			g_[Ruminococcus]_gauvreauii	6	3.63438	3.31375	6	20.7983	38.5232	6	12.4157	19.9596			g_[Ruminococcus]_gauvreauii	17	51.4544	149.344	17	48.9489	98.0818
	f_Rhizobiaceae	6	26.9082	65.3833	12	19.1654	41.6825			f_Rhizobiaceae	6	51.8532	125.228	12	11.3901	24.153			g_Acetitomaculum	6	26.8072	38.7956	6	45.9435	69.7018	6	121.98	208.808			g_Acetitomaculum	6	4.46028	4.32203	6	46.5001	85.4544	6	18.3776	23.2102			g_Acetitomaculum	17	68.6125	131.348	17	152.568	440.869
	g_Mogibacterium	6	1.30832	1.5276	12	28.765	69.6325			g_Mogibacterium	6	1.13475	1.4467	12	17.1666	49.5542			g_Acidocella	6	1.2299	1.69679	6	0.124466	0.255927	6	0.819408	1.28786			g_Acidocella	6	1.42871	1.60398	6	0.0750256	0.147268	6	0.721948	1.13742			g_Acidocella	17	0.767213	1.27981	17	0.461184	0.965563
	g_Aerosphaera	6	19.2997	45.202	12	13.7422	31.2748			g_Aerosphaera	6	40.6579	99.5424	12	2.74586	4.36392			g_Actinobacteria	6	3.40253	7.87106	6	0.158411	0.388027	6	2.04518	1.9724			g_Actinobacteria	6	0	0	6	6.9947	16.451	6	2.23858	5.22229			g_Actinobacteria	17	1.97863	4.73107	17	0.521199	1.14598
	g_Syntrophococcus	6	0.440111	0.682457	12	6.07252	9.14505			g_Syntrophococcus	6	6.11707	9.14547	12	12.0012	31.6331			g_Aeriscardovia	6	3.82617	7.0613	6	0.894305	2.19059	6	11.1173	26.6985			g_Aeriscardovia	6	0	0	6	3.74359	9.16989	6	3.41864	3.51562			g_Aeriscardovia	17	5.58981	16.0864	17	4.90464	9.35536
	g_Coprococcus	6	0.938761	1.4623	12	11.6261	25.0282			g_Coprococcus	6	5.75051	12.4117	12	5.97306	12.7443			g_Aerococcus	6	119.467	281.067	6	6.55772	11.3307	6	23.3805	24.7507			g_Aerococcus	6	5.92226	8.39	6	88.9621	135.556	6	26.6928	46.8886			g_Aerococcus	17	52.7228	165.947	17	34.1847	119.649
	g_Lachnospiraceae_FE2018	6	1.45608	1.60517	12	8.73221	16.3651			g_Lachnospiraceae_FE2018	6	7.00328	16.1216	12	8.89334	22.8635			g_Aeromicrobium	6	53.9005	128.048	6	3.70939	5.33608	6	20.9989	26.9953			g_Aeromicrobium	6	1.78413	2.24033	6	53.3415	113.895	6	23.2468	38.1657			g_Aeromicrobium	17	27.7443	76.1751	17	11.2679	19.7362
	g_Solibacillus	6	2.50646	4.62176	12	4.28257	12.0107			g_Solibacillus	6	5.98854	12.9149	12	0.914603	1.56775			g_Aerosphaera	6	40.6579	99.5424	6	1.22329	2.22984	6	4.26842	5.60004			g_Aerosphaera	6	0.391859	0.792447	6	22.9294	48.7856	6	3.22885	4.97161			g_Aerosphaera	17	16.2881	58.7642	17	7.75296	19.5677
	g_Flaviflexus	6	18.4266	44.5001	12	17.1441	26.7171			g_Flaviflexus	6	31.4428	72.8746	12	4.94165	6.87547			g_Agathobacter	6	0.725522	1.16472	6	0.433764	0.747627	6	2.01457	4.93466			g_Agathobacter	6	0	0	6	2.6295	6.44094	6	0.062676	0.153524			g_Agathobacter	17	1.12018	2.94362	17	1.37172	3.14694
	g_Blautia	6	1.46716	1.94973	12	10.1678	21.917			g_Blautia	6	1.84661	2.894	12	17.472	41.3423			g_Akkermansia	6	0	0	6	0.253657	0.621331	6	0.699102	1.71244			g_Akkermansia	6	0	0	6	1.3969	3.4217	6	0.609404	1.03578			g_Akkermansia	17	0.336268	1.06033	17	0.991721	2.15948
	g_Lactobacillus	6	1.90299	2.4991	12	2.54286	4.22741			g_Lactobacillus	6	27.6205	66.9805	12	10.8118	29.8863			g_Aliicoccus	6	31.2934	73.8882	6	4.55962	7.60851	6	11.5037	12.7686			g_Aliicoccus	6	6.85641	12.797	6	92.9788	172.419	6	23.4548	39.3622			g_Aliicoccus	17	16.7112	43.624	17	13.6829	24.4224
	g_Trueperella	6	1.06094	2.35627	12	8.89062	16.5049			g_Trueperella	6	7.25747	15.1556	12	6.31192	10.364			g_Alistipes	6	0	0	6	0.143971	0.352656	6	0	0			g_Alistipes	6	0	0	6	0	0	6	0	0			g_Alistipes	17	0.0508134	0.209509	17	0	0
	f_Anaerovoracaceae	6	5.09052	7.31	12	14.1848	35.2465			f_Anaerovoracaceae	6	8.38584	15.2704	12	25.5143	76.8456			g_Alkalibacterium	6	1.46268	3.58281	6	0	0	6	0	0			g_Alkalibacterium	6	0.297567	0.728888	6	0.940342	1.47272	6	0.0076604	0.0187641			g_Alkalibacterium	17	0.516238	2.12851	17	0.214336	0.568501
	o_Micrococcales	6	31.8488	76.3189	12	14.0307	29.4268			o_Micrococcales	6	30.1227	71.4662	12	11.8011	18.8055			g_Alkalibaculum	6	0.65254	1.59839	6	0	0	6	0	0			g_Alkalibaculum	6	0	0	6	0	0	6	0	0			g_Alkalibaculum	17	0.230308	0.949586	17	0	0
	f_Microbacteriaceae	6	10.9405	23.3152	12	8.6268	15.4768			f_Microbacteriaceae	6	11.9566	28.9222	12	8.21165	15.2693			g_Alloiococcus	6	143.296	238.828	6	6.82317	10.8734	6	7.38356	7.66333			g_Alloiococcus	6	5.01365	4.95494	6	61.102	103.554	6	8.98312	19.635			g_Alloiococcus	17	55.5893	149.448	17	8.93191	20.6529
	g_[Eubacterium]_nodatum	6	2.02957	4.53236	12	9.47583	16.5994			g_[Eubacterium]_nodatum	6	4.72248	7.13506	12	16.9516	45.7941			g_Allorhizobium-Neorhizobium-Pararhizobium-Rhizobium	6	5.17902	12.686	6	0.116999	0.286589	6	0.608663	1.49091			g_Allorhizobium-Neorhizobium-Pararhizobium-Rhizobium	6	0	0	6	3.53647	8.66254	6	0.128481	0.314714			g_Allorhizobium-Neorhizobium-Pararhizobium-Rhizobium	17	2.08401	7.52329	17	0.786262	2.81115
	g_Paracoccus	6	0.326641	0.538212	12	14.6099	30.482			g_Paracoccus	6	8.32535	20.3929	12	7.15933	11.4605			g_Anaerofustis	6	1.50316	2.65487	6	0.144124	0.353029	6	0.963366	1.50857			g_Anaerofustis	6	0	0	6	0.331818	0.812786	6	0.0812805	0.199096			g_Anaerofustis	17	0.921404	1.80383	17	1.31991	3.608
	g_Monoglobus	6	3.94779	6.55141	12	9.20367	16.89			g_Monoglobus	6	2.73928	6.33789	12	16.3797	49.7229			g_Anaerosporobacter	6	0	0	6	0.489476	1.19897	6	0	0			g_Anaerosporobacter	6	0	0	6	0	0	6	0	0			g_Anaerosporobacter	17	0.172756	0.712292	17	0.109707	0.418741
	f_Bifidobacteriaceae	6	17.8571	38.4609	12	49.6871	162.755			f_Bifidobacteriaceae	6	4.81634	9.71839	12	8.31226	17.606			g_Anaerostipes	6	0	0	6	2.67623	6.5554	6	6.18133	15.1411			g_Anaerostipes	6	0	0	6	0	0	6	0	0			g_Anaerostipes	17	3.1262	9.57606	17	13.8204	34.8965
	f_Butyricicoccaceae_UCG-009	6	3.01204	4.40708	12	8.84397	15.9071			f_Butyricicoccaceae_UCG-009	6	1.21669	2.61913	12	2.54688	3.83903			g_Anaerovibrio	6	1.47822	3.58547	6	1.71619	3.80724	6	1.69569	4.15359			g_Anaerovibrio	6	0	0	6	0.186383	0.456543	6	0.250512	0.613625			g_Anaerovibrio	17	1.72592	3.71155	17	7.10934	17.7306
	o_Thermomicrobiales_JG30-KF-CM45	6	0.493869	0.800954	12	43.489	95.5962			o_Thermomicrobiales_JG30-KF-CM45	6	2.58406	6.32963	12	4.38526	6.58849			g_Antricoccus	6	2.00982	4.92304	6	0	0	6	0.44166	0.746034			g_Antricoccus	6	0	0	6	2.22754	4.47013	6	0	0			g_Antricoccus	17	0.86523	2.92238	17	0.0919032	0.378926
	g_Jeotgalibaca	6	6.95788	16.4516	12	8.98652	21.8068			g_Jeotgalibaca	6	11.5656	27.6753	12	0.926185	1.52215			g_Arenimonas	6	1.26052	3.08762	6	1.02082	2.50048	6	0	0			g_Arenimonas	6	0	0	6	3.62074	8.25689	6	0.626078	1.1742			g_Arenimonas	17	0.805176	2.28711	17	1.16313	3.1581
	g_Roseburia	6	0.759045	1.85927	12	5.5589	12.8249			g_Roseburia	6	2.38223	3.17939	12	3.20625	5.34733			g_Arthrobacter	6	61.4453	58.1305	6	61.965	41.3163	6	84.3602	49.6423			g_Arthrobacter	6	89.1852	74.0575	6	106.622	88.3619	6	42.9823	42.4497			g_Arthrobacter	17	72.5138	47.802	17	72.8175	62.6912
	g_Pseudomonas	6	2.10927	4.34358	12	3.66735	9.55204			g_Pseudomonas	6	0	0	12	0.24791	0.412983			g_Atopobium	6	1.74477	3.07441	6	0	0	6	8.13356	13.8734			g_Atopobium	6	0	0	6	5.74875	14.0815	6	4.37726	8.51277			g_Atopobium	17	3.48647	8.72558	17	7.10117	18.6701
	g_Mesorhizobium	6	1.15247	2.45484	12	17.3988	33.1949			g_Mesorhizobium	6	14.1371	33.9156	12	5.33908	8.4584			g_Atopostipes	6	89.0815	164.995	6	13.8259	25.4892	6	39.4381	56.2838			g_Atopostipes	6	3.0452	3.50469	6	53.5769	81.2591	6	33.5569	50.7909			g_Atopostipes	17	50.1783	103.227	17	18.4415	32.0303
	f_Eggerthellaceae	6	1.58585	2.07844	12	6.62267	11.1824			f_Eggerthellaceae	6	7.77691	14.3167	12	9.82183	26.1786			g_Aureimonas	6	0	0	6	0	0	6	0	0			g_Aureimonas	6	0	0	6	0	0	6	0	0			g_Aureimonas	17	0	0	17	0.506113	1.4253
	o_Lactobacillales	6	5.63767	12.6212	12	9.71065	14.9753			o_Lactobacillales	6	14.1219	27.6814	12	1.39282	1.90855			g_Azoarcus	6	0.887993	2.17513	6	0	0	6	0	0			g_Azoarcus	6	0	0	6	0	0	6	0	0			g_Azoarcus	17	0.313409	1.29222	17	0.259663	1.07062
	g_Myceligenerans	6	1.09076	2.67181	12	11.5239	24.168			g_Myceligenerans	6	2.40041	5.33587	12	1.57273	2.40783			g_Bacillus	6	1.30869	3.03851	6	0.274739	0.247877	6	1.17227	2.53649			g_Bacillus	6	0.238893	0.355462	6	2.32235	4.00146	6	0.42451	0.370396			g_Bacillus	17	0.9726	2.25738	17	0.566627	1.3432
	c_Clostridia	6	0.103825	0.161558	12	12.7286	24.2899			c_Clostridia	6	1.37534	2.56391	12	1.41072	3.08283			g_Bacteroides	6	0.110545	0.205785	6	1.2211	1.80376	6	1.03771	2.16282			g_Bacteroides	6	0.216037	0.341385	6	0	0	6	0.978868	1.46178			g_Bacteroides	17	0.836243	1.64813	17	4.64942	13.547
	g_Streptomyces	6	0.864885	1.36291	12	5.26766	12.1159			g_Streptomyces	6	0.832225	2.03853	12	1.69481	2.08304			g_Bifidobacterium	6	46.0412	72.1965	6	37.4538	58.4153	6	170.209	226.378			g_Bifidobacterium	6	6.09559	6.46303	6	76.7915	115.119	6	36.4564	44.5821			g_Bifidobacterium	17	89.5426	149.586	17	773.782	3013.11
	g_Weissella	6	4.28101	10.4863	12	1.77217	3.10482			g_Weissella	6	1.4745	3.61177	12	1.72498	2.46875			g_Blastopirellula	6	0.861353	2.10988	6	0	0	6	0	0			g_Blastopirellula	6	0.175808	0.430641	6	0.657	1.60932	6	1.03157	1.69694			g_Blastopirellula	17	0.304007	1.25345	17	0	0
	o_Microtrichales	6	2.28984	3.64313	12	18.3415	39.1822			o_Microtrichales	6	9.78885	21.1203	12	5.79634	7.30659			g_Blautia	6	1.84661	2.894	6	5.87754	9.35367	6	29.0665	57.8799			g_Blautia	6	0.059025	0.144581	6	8.04448	13.5497	6	3.4189	4.85092			g_Blautia	17	12.9849	35.0538	17	23.4625	56.1865
	g_Micrococcus	6	0.64482	1.57948	12	1.88049	4.92353			g_Micrococcus	6	1.39965	3.02165	12	2.3346	3.29774			g_Brachybacterium	6	166.285	382.061	6	35.0504	53.063	6	110.798	130.766			g_Brachybacterium	6	48.2778	102.7	6	538.456	1007.78	6	200.216	366.968			g_Brachybacterium	17	110.084	233.231	17	81.885	163.203
	g_Corticicoccus	6	0.203094	0.497477	12	7.51619	19.7384			g_Corticicoccus	6	1.70558	3.10604	12	0.872704	1.42739			g_Brevibacterium	6	41.7819	92.995	6	11.1197	16.8803	6	35.2237	38.264			g_Brevibacterium	6	15.8883	33.9312	6	188.098	346.164	6	56.7706	100.471			g_Brevibacterium	17	31.1031	58.2025	17	28.0561	53.8772
	g_Planococcus	6	3.27714	7.4614	12	2.10521	3.91722			g_Planococcus	6	6.2807	15.3845	12	1.51961	2.47606			g_Brevundimonas	6	0	0	6	0	0	6	0	0			g_Brevundimonas	6	0	0	6	0	0	6	0	0			g_Brevundimonas	17	0	0	17	1.47587	5.89821
	g_Bacillus	6	0.179698	0.440168	12	6.79474	13.4599			g_Bacillus	6	1.30869	3.03851	12	0.723506	1.78103			g_Burkholderia-Caballeronia-Paraburkholderia	6	3120.82	2930.5	6	3181.43	2017.74	6	4240.58	2137.06			g_Burkholderia-Caballeronia-Paraburkholderia d32	6	6204.68	5823.79	6	7578.09	7103.89	6	3043.08	2891.21			g_Burkholderia-Caballeronia-Paraburkholderia	17	3681.64	2268.22	17	4912.75	4635.9
	g_Lachnospiraceae_UCG-001	6	1.13089	1.63372	12	3.14944	4.5015			g_Lachnospiraceae_UCG-001	6	0	0	12	1.95478	4.37832			g_Candidatus_Lumbricincola	6	0.994409	2.39024	6	0.407389	0.803695	6	0.218562	0.535366			g_Candidatus_Lumbricincola	6	0.366685	0.568333	6	0.212833	0.521332	6	0.0814617	0.19954			g_Candidatus_Lumbricincola	17	0.571892	1.47658	17	0.794239	1.18462
	f_Ilumatobacteraceae	6	1.09316	1.71553	12	7.82405	11.2243			f_Ilumatobacteraceae	6	3.01474	7.38457	12	3.86931	5.83618			g_Candidatus_Saccharimonas	6	73.3611	117.632	6	55.6415	118.301	6	320.807	670.886			g_Candidatus_Saccharimonas	6	2.24518	2.81233	6	72.3744	103.694	6	37.8493	38.3931			g_Candidatus_Saccharimonas	17	158.689	405.422	17	163.121	256.719
	g_Atopobium	6	1.35	2.49033	12	6.6464	10.9871			g_Atopobium	6	1.74477	3.07441	12	4.06678	10.2728			g_Candidatus_Soleaferrea	6	0	0	6	0.0880281	0.215624	6	0.59923	1.46781			g_Candidatus_Soleaferrea	6	0.0669746	0.164054	6	0.625715	1.53268	6	0.692654	1.07616			g_Candidatus_Soleaferrea	17	0.242562	0.87341	17	1.45322	5.23151
	g_Terrisporobacter	6	0.394276	0.821385	12	1.11025	1.57122			g_Terrisporobacter	6	0.479613	0.784122	12	1.84377	4.3679			g_Candidatus_Stoquefichus	6	0.0347128	0.0850286	6	0.358907	0.879138	6	3.17339	7.7732			g_Candidatus_Stoquefichus	6	0	0	6	0.486162	1.19085	6	0.01413	0.0346112			g_Candidatus_Stoquefichus	17	1.25895	4.61162	17	2.80041	9.39992
	g_Acidocella	6	0.259983	0.636826	12	0.559652	1.02217			g_Acidocella	6	1.2299	1.69679	12	0.471937	0.956755			g_Carnobacterium	6	0.0326263	0.0799179	6	0.330805	0.517554	6	1.48409	3.63525			g_Carnobacterium	6	0.74187	1.70039	6	2.81279	4.36231	6	0.347646	0.667126			g_Carnobacterium	17	0.652065	2.15198	17	1.6003	5.50521
	g_Shuttleworthia	6	0.827155	1.29135	12	3.24875	7.97965			g_Shuttleworthia	6	5.02956	11.873	12	1.91747	3.38627			g_Cellulosilyticum	6	3.44839	6.04509	6	5.24456	8.68188	6	16.3387	37.181			g_Cellulosilyticum	6	0.802968	1.4048	6	4.86371	8.20047	6	3.07125	4.55173			g_Cellulosilyticum	17	8.83471	22.3368	17	15.9903	46.1561
	f_Anaerovoracaceae_Family_XIII_UCG-001	6	0.527114	1.29116	12	7.27694	17.7522			f_Anaerovoracaceae_Family_XIII_UCG-001	6	2.0437	4.75749	12	6.70098	17.1621			g_Christensenellaceae_R-7	6	48.717	89.3629	6	25.8665	44.25	6	250.356	539.625			g_Christensenellaceae_R-7	6	5.23625	5.25661	6	60.7317	105.9	6	57.6391	93.934			g_Christensenellaceae_R-7	17	114.625	323.714	17	132.735	243.712
	g_Pseudactinotalea	6	1.28292	1.98936	12	2.56494	4.90699			g_Pseudactinotalea	6	0.188431	0.301064	12	1.0918	2.04565			g_Citricoccus	6	2.58406	6.32963	6	0	0	6	0.284944	0.697968			g_Citricoccus	6	0	0	6	1.3969	3.4217	6	0.378398	0.926883			g_Citricoccus	17	1.01259	3.7573	17	0.716438	2.95395
	g_Marinilactibacillus	6	2.01097	4.92585	12	1.52863	2.56435			g_Marinilactibacillus	6	5.21352	9.84759	12	6.244	17.5213			g_Clostridia_UCG-014	6	7.2657	10.2759	6	16.1578	28.9063	6	45.2835	103.93			g_Clostridia_UCG-014	6	0.785618	1.23751	6	21.2984	29.122	6	22.305	44.6523			g_Clostridia_UCG-014	17	24.2495	62.7013	17	56.9795	158.46
	g_Colidextribacter	6	0.825013	2.02086	12	4.39351	9.64771			g_Colidextribacter	6	2.38313	3.80629	12	8.70544	20.3326			g_Clostridium_sensu_stricto_1	6	9.06419	18.0309	6	9.12684	14.062	6	63.3654	141.029			g_Clostridium_sensu_stricto_1	6	1.24594	1.76387	6	8.98828	15.5408	6	8.6022	18.2256			g_Clostridium_sensu_stricto_1	17	28.7846	84.0602	17	23.0196	48.0253
	g_Anaerovibrio	6	0.590983	1.10979	12	2.90387	5.52967			g_Anaerovibrio	6	1.47822	3.58547	12	1.70594	3.79878			g_Colidextribacter	6	2.38313	3.80629	6	2.76201	4.37437	6	14.6489	28.3831			g_Colidextribacter	6	0.72187	1.11899	6	2.88454	4.74476	6	4.69828	10.7703			g_Colidextribacter	17	6.98612	17.2007	17	3.53812	6.59378
	g_Lachnospiraceae_UCG-010	6	0.703466	1.57391	12	2.9492	5.36607			g_Lachnospiraceae_UCG-010	6	0.88647	2.1714	12	3.63085	11.3841			g_Comamonas	6	0	0	6	0.03727	0.0912924	6	0	0			g_Comamonas	6	0	0	6	0	0	6	0	0			g_Coprococcus	17	6.24587	12.5504	17	11.6321	26.6287
	g_Raoultibacter	6	1.78711	2.94466	12	2.07862	6.21017			g_Raoultibacter	6	4.87461	11.3545	12	4.91936	9.0524			g_Coprococcus	6	5.75051	12.4117	6	2.77711	4.8015	6	9.16902	17.5997			g_Coprococcus	6	0	0	6	5.78088	11.0204	6	1.92309	1.62197			g_Corticicoccus	17	1.218	2.12166	17	0.697522	1.34645
	g_Aeriscardovia	6	3.13967	5.50214	12	1.55522	3.17815			g_Aeriscardovia	6	3.82617	7.0613	12	6.00582	18.8332			g_Corticicoccus	6	1.70558	3.10604	6	0.530543	0.800973	6	1.21487	1.88676			g_Corticicoccus	6	0.632683	1.54975	6	7.21957	9.98569	6	11.7336	18.8686			g_Corynebacterium	17	583.231	1290.66	17	501.358	1106.55
	g_Solobacterium	6	0.233623	0.475611	12	1.75714	3.33488			g_Solobacterium	6	0.62226	1.45848	12	1.52073	4.60618			g_Corynebacterium	6	1020.11	2159.07	6	166.929	252.304	6	466.223	467.784			g_Corynebacterium	6	101.559	184.62	6	3192.15	5590.45	6	579.157	969.913			g_Cupriavidus	17	4.50836	18.5774	17	0	0
	g_Enteractinococcus	6	36.9791	90.58	12	13.4249	32.0105			g_Enteractinococcus	6	8.68599	19.7561	12	3.9366	6.41548			g_Cupriavidus	6	0.00711848	0.0174366	6	12.7666	31.2716	6	0	0			g_Cupriavidus	6	99.9835	244.543	6	81.3017	118.192	6	0.0692504	0.145588			g_Desemzia	17	0.965265	2.45005	17	0.560817	1.28545
	f_Xanthomonadaceae	6	1.50917	3.6967	12	8.42838	19.6958			f_Xanthomonadaceae	6	11.0739	26.6871	12	2.30431	6.13511			g_Desemzia	6	1.70988	3.94465	6	0.621814	1.29359	6	0.403223	0.987691			g_Desemzia	6	1.3399	2.86707	6	3.86969	6.00459	6	1.56628	2.08271			g_Devosia	17	6.38645	18.0715	17	2.34702	5.02585
	g_Oligella	6	3.50631	8.58866	12	14.0571	31.8022			g_Oligella	6	4.1315	8.99843	12	2.31242	5.73084			g_Devosia	6	12.3959	30.3635	6	1.37019	2.14828	6	4.34304	6.92021			g_Devosia	6	0	0	6	6.24444	9.67449	6	4.61147	7.14104			g_Dietzia	17	25.968	54.8014	17	22.8952	40.3357
	g_Yaniella	6	3.74532	6.43083	12	3.49453	5.90902			g_Yaniella	6	9.72812	23.6991	12	1.35315	2.0559			g_Dietzia	6	38.3696	87.7567	6	6.33033	11.4059	6	28.9574	35.3649			g_Dietzia	6	7.36152	17.4209	6	186.228	400.634	6	28.9692	49.2141			g_Dorea	17	9.97443	22.2344	17	8.82348	16.1468
	f_Eggerthellaceae_DNF00809	6	0.43791	1.07266	12	2.81916	4.54888			f_Eggerthellaceae_DNF00809	6	0.805603	1.97332	12	5.09793	13.7614			g_Dorea	6	5.42584	9.89792	6	3.25202	6.79467	6	19.583	35.6075			g_Dorea	6	0.533491	1.03969	6	6.255	12.7142	6	5.39379	6.49151			g_Enteractinococcus	17	5.84442	12.4052	17	3.52929	6.6335
	g_Bacteroides	6	0	0	12	2.33323	3.84077			g_Bacteroides	6	0.110545	0.205785	12	1.1294	1.90114			g_Enteractinococcus	6	8.68599	19.7561	6	2.53282	6.20412	6	5.34039	6.87953			g_Enteractinococcus	6	0.0520143	0.127409	6	15.1092	23.4344	6	3.00032	4.81657			g_Enterococcus	17	3.02023	12.4527	17	0.524877	1.29274
	g_Devosia	6	7.50289	17.8037	12	6.27368	16.9182			g_Devosia	6	12.3959	30.3635	12	2.85662	5.126			g_Enterococcus	6	0	0	6	0	0	6	8.55732	20.9611			g_Enterococcus	6	0	0	6	0	0	6	0	0			g_Enterorhabdus	17	3.02741	8.07962	17	4.37261	11.3618
	g_Gallicola	6	1.48182	3.00038	12	4.84605	14.8765			g_Gallicola	6	9.36225	22.2731	12	2.79754	5.21817			g_Enterorhabdus	6	1.32516	3.24596	6	0.698688	1.4049	6	6.5538	13.1648			g_Enterorhabdus	6	0	0	6	0	0	6	0.76866	1.88283			g_Erysipelatoclostridium	17	0.932078	3.59728	17	1.67229	3.35977
	g_Phascolarctobacterium	6	0.828777	1.55421	12	7.53658	12.9405			g_Phascolarctobacterium	6	0.861353	2.10988	12	1.28607	2.35411			g_Erysipelatoclostridium	6	0.164067	0.401881	6	0	0	6	2.47682	6.06694			g_Erysipelatoclostridium	6	0	0	6	0.500572	1.22615	6	0.0637212	0.156084			g_Erysipelotrichaceae_UCG-009	17	0.595424	1.89939	17	0.536813	1.12722
	f_Planococcaceae	6	2.13294	5.17881	12	0.627466	0.909258			f_Planococcaceae	6	4.69666	10.8936	12	1.11835	2.45498			g_Erysipelotrichaceae_UCG-009	6	0.0263631	0.064576	6	0.222853	0.381964	6	1.43782	3.17154			g_Erysipelotrichaceae_UCG-009	6	0	0	6	0.0762181	0.186696	6	0	0			g_Escherichia-Shigella	17	1.34443	4.5994	17	1.43091	3.22637
	g_Roseimaritima	6	2.78442	6.82041	12	9.66311	28.3026			g_Roseimaritima	6	32.9174	77.5931	12	6.8618	14.6595			g_Escherichia-Shigella	6	0.245758	0.360748	6	0.201055	0.492482	6	3.3624	7.7317			g_Escherichia-Shigella	6	0.432097	1.05842	6	0.286839	0.702609	6	0.22186	0.496051			g_Eubacterium	17	1.10939	4.19814	17	0	0
	g_Actinobacteria	6	0	0	12	2.56993	5.30786			g_Actinobacteria	6	3.40253	7.87106	12	1.1018	1.67561			g_Eubacterium	6	0	0	6	0.253657	0.621331	6	2.88962	7.0781			g_Eubacterium	6	0	0	6	0	0	6	0	0			g_Facklamia	17	86.1977	234.992	17	49.4994	107.752
	g_Rhabdanaerobium	6	0.856814	1.52267	12	0.735396	1.85336			g_Rhabdanaerobium	6	0.729616	1.01804	12	0.266163	0.620222			g_Facklamia	6	169.213	398.655	6	22.8844	38.5845	6	52.1656	57.4624			g_Facklamia	6	2.12783	3.11401	6	124.965	188.809	6	52.6059	83.9627			g_Faecalitalea	17	0	0	17	0.425863	1.23463
	g_Saccharimonadales	6	1.51809	3.71854	12	17.2129	36.6636			g_Saccharimonadales	6	6.89083	16.879	12	2.19609	3.52574			g_Faecalitalea	6	0	0	6	0	0	6	0	0			g_Faecalitalea	6	0	0	6	0	0	6	0	0			g_Fastidiosipila	17	0.920893	3.65649	17	2.00139	5.03312
	g_Gulosibacter	6	2.54983	6.24579	12	6.1888	17.9943			g_Gulosibacter	6	18.9308	46.3709	12	2.37475	4.29442			g_Fastidiosipila	6	0	0	6	0.0924295	0.226405	6	2.51677	6.1648			g_Fastidiosipila	6	0	0	6	4.17586	6.46927	6	1.81498	2.46357			g_Fermentimonas	17	0.324852	1.0529	17	0.487019	1.30048
	g_Glycomyces	6	0.77345	1.89456	12	1.54397	3.12311			g_Glycomyces	6	0.48365	0.796736	12	2.338	4.09204			g_Fermentimonas	6	0	0	6	0.200049	0.349331	6	0.720365	1.76453			g_Fermentimonas	6	0	0	6	0	0	6	0	0			g_Fimbriiglobus	17	0.0513198	0.211597	17	0	0
	g_Negativibacillus	6	0.968045	2.23775	12	2.76074	4.60634			g_Negativibacillus	6	0.223724	0.548008	12	2.69117	7.44338			g_Fimbriiglobus	6	0	0	6	0.145406	0.35617	6	0	0			g_Fimbriiglobus	6	4.48079	10.9757	6	0.785776	1.22599	6	0	0			g_Flaviflexus	17	14.5857	43.071	17	7.59666	19.0959
	f_Atopobiaceae	6	0.127492	0.31229	12	5.49897	10.4003			f_Atopobiaceae	6	0.878566	1.79595	12	2.78199	6.01936			g_Flaviflexus	6	31.4428	72.8746	6	3.18465	6.5865	6	6.69866	7.29435			g_Flaviflexus	6	1.49986	2.84822	6	19.826	30.7915	6	8.55728	10.6472			g_Flavobacterium	17	0	0	17	0.647863	1.85045
	f_Oscillospiraceae_UCG-002	6	0.938518	1.58046	12	4.51622	6.70298			f_Oscillospiraceae_UCG-002	6	0	0	12	3.03265	9.38846			g_Flavobacterium	6	0	0	6	0	0	6	0	0			g_Flavobacterium	6	0	0	6	2.09751	3.99896	6	0.0322223	0.0789283			g_Fournierella	17	1.25864	4.8737	17	0.128526	0.529927
	g_Mycobacterium	6	0.384755	0.677099	12	2.53075	7.44525			g_Mycobacterium	6	1.8565	4.54748	12	1.41162	4.28844			g_Fournierella	6	0	0	6	0.210461	0.515522	6	3.35569	8.21973			g_Fournierella	6	0	0	6	0	0	6	0	0			g_Frisingicoccus	17	9.5805	30.4076	17	9.72796	23.338
	g_Pediococcus	6	0.292309	0.622636	12	0.547395	1.08836			g_Pediococcus	6	6.06863	14.865	12	1.50039	3.92629			g_Frisingicoccus	6	3.69424	6.49091	6	1.70033	2.70644	6	21.7502	51.3213			g_Frisingicoccus	6	0.130444	0.223267	6	2.85086	4.50005	6	2.58078	3.23918			g_Frondihabitans	17	0.304007	1.25345	17	0.258143	0.842979
	g_Desemzia	6	0.291868	0.714927	12	1.00378	2.44112			g_Desemzia	6	1.70988	3.94465	12	0.512519	1.10321			g_Frondihabitans	6	0.861353	2.10988	6	0	0	6	0	0			g_Frondihabitans	6	0	0	6	0	0	6	0.304501	0.745872			g_Gaiella	17	0	0	17	0.196941	0.81201
	g_Georgenia	6	1.34423	2.51315	12	1.37644	2.9979			g_Georgenia	6	1.29042	3.16086	12	1.29877	2.41378			g_Gaiella	6	0	0	6	0	0	6	0	0			g_Gaiella	6	0	0	6	0	0	6	0	0			g_Gallicola	17	5.27906	13.5232	17	0.686252	1.33677
	g_Escherichia-Shigella	6	3.26715	8.00284	12	0.191181	0.662271			g_Escherichia-Shigella	6	0.245758	0.360748	12	1.78173	5.47798			g_Gallicola	6	9.36225	22.2731	6	1.24292	2.53733	6	4.35216	6.90406			g_Gallicola	6	0	0	6	5.80396	10.802	6	3.24734	6.66486			g_Gastranaerophilales	17	0	0	17	0.242161	0.693635
	g_Carnobacterium	6	0.90037	1.55754	12	0	0			g_Carnobacterium	6	0.0326263	0.0799179	12	0.907445	2.54781			g_Gardnerella	6	0	0	6	0	0	6	0	0			g_Gardnerella	6	0.992287	2.4306	6	0	0	6	0	0			g_Gemmobacter	17	2.65126	8.47851	17	0.135436	0.558418
	o_Coriobacteriales	6	0	0	12	3.14565	6.78652			o_Coriobacteriales	6	3.08283	4.7859	12	7.51666	22.1718			g_Gastranaerophilales	6	0	0	6	0	0	6	0	0			g_Gastranaerophilales	6	0	0	6	0	0	6	0	0			g_Georgenia	17	1.37222	2.6489	17	0.795766	1.65885
	f_Actinomycetaceae	6	0.111288	0.272598	12	0.801511	1.79976			f_Actinomycetaceae	6	0.78113	1.49007	12	4.12432	13.2572			g_Gemmobacter	6	5.74236	14.0658	6	0.0410798	0.100625	6	1.72846	3.59401			g_Gemmobacter	6	0	0	6	0.539807	0.910804	6	0.88823	2.17571			g_Globicatella	17	2.32154	6.1624	17	0.104178	0.429537
	o_Oscillospirales_UCG-010	6	0	0	12	4.34798	8.00617			o_Oscillospirales_UCG-010	6	0.435027	1.06559	12	0.405374	1.05021			g_Georgenia	6	1.29042	3.16086	6	0.236835	0.515273	6	2.36071	3.13783			g_Georgenia	6	0	0	6	0.410113	1.00457	6	2.0251	4.1618			g_Glutamicibacter	17	49.1935	144.863	17	26.2391	58.1993
	g_Jonesia	6	0.990016	2.42503	12	0.762486	2.64133			g_Jonesia	6	2.49792	5.8691	12	1.18728	2.53205			g_Globicatella	6	3.84172	9.41025	6	0	0	6	2.73597	4.95974			g_Globicatella	6	0	0	6	1.31165	3.21287	6	2.34568	5.74571			g_Glycomyces	17	1.82105	3.51771	17	1.04953	2.84808
	g_Peptococcus	6	1.34279	3.28916	12	2.18579	4.39302			g_Peptococcus	6	0.897243	2.19779	12	1.44564	2.41685			g_Glutamicibacter	6	101.548	245.488	6	6.19023	10.7909	6	31.725	37.0405			g_Glutamicibacter	6	3.89665	7.68157	6	44.0137	61.2969	6	30.5957	43.1053			g_Gordonibacter	17	1.34562	5.0788	17	0.364692	0.667823
	g_Cupriavidus	6	0	0	12	0.0218063	0.0576526			g_Cupriavidus	6	0.00711848	0.0174366	12	6.38328	22.1123			g_Glycomyces	6	0.48365	0.796736	6	1.40986	1.62105	6	3.26613	5.6695			g_Glycomyces	6	0.730812	1.28523	6	13.4747	26.821	6	10.0817	23.0079			g_Guggenheimella	17	0.816623	1.30498	17	0.824274	2.05587
	g_Phreatobacter	6	0	0	12	0	0			g_Phreatobacter	6	0	0	12	3.49544	12.1086			g_Gordonibacter	6	0	0	6	0.317072	0.776664	6	3.49551	8.56222			g_Gordonibacter	6	0.0195343	0.047849	6	0	0	6	0	0			g_Gulosibacter	17	8.35777	27.3686	17	4.53275	14.1236
	f_Caulobacteraceae	6	0	0	12	0.444339	1.53923			f_Caulobacteraceae	6	0.862365	1.77463	12	6.50021	21.0699			g_Guggenheimella	6	0.65254	1.59839	6	0.36734	0.588534	6	1.29389	1.46075			g_Guggenheimella	6	0	0	6	0.442424	1.08371	6	0.441164	0.789183			g_Halomonas	17	0.353114	0.833694	17	0.202909	0.668551
	o_Planctomycetales	6	0	0	12	1.05282	3.12528			o_Planctomycetales	6	31.6804	74.5183	12	2.36785	3.11988			g_Gulosibacter	6	18.9308	46.3709	6	1.53163	2.05577	6	3.21786	5.8856			g_Gulosibacter	6	0.577694	1.41506	6	3.83765	9.40028	6	0.480365	0.846539			g_Helcococcus	17	0.934629	3.85357	17	0.280176	1.15519
	g_Sumerlaea	6	0	0	12	4.76668	10.4613			g_Sumerlaea	6	28.4732	69.6022	12	3.55051	7.28942			g_Halomonas	6	0.248944	0.416565	6	0.118601	0.215176	6	0.632946	1.36245			g_Halomonas	6	0	0	6	5.12485	12.5533	6	0.0860504	0.21078			g_Howardella	17	9.16214	27.1969	17	12.6255	24.6293
	f_Erwiniaceae	6	0.407845	0.999013	12	0.649972	2.09336			f_Erwiniaceae	6	2.10877	5.16542	12	3.03123	8.13864			g_Helcococcus	6	0	0	6	0	0	6	2.64811	6.48653			g_Helcococcus	6	0	0	6	0	0	6	0.336451	0.824132			g_Iamia	17	64.982	157.346	17	41.3605	79.6318
	g_Anaerostipes	6	0.301208	0.737806	12	0	0			g_Anaerostipes	6	0	0	12	4.42878	11.2734			g_Howardella	6	3.76072	7.31631	6	2.056	3.31767	6	20.1427	45.595			g_Howardella	6	0.631325	0.992937	6	3.21426	5.33257	6	3.76842	5.55598			g_Ignavigranum	17	49.1298	89.7873	17	22.0206	52.5695
	f_Saccharimonadaceae_TM7a	6	2.47504	6.06258	12	11.9404	25.6924			f_Saccharimonadaceae_TM7a	6	6.89083	16.879	12	0	0			g_Iamia	6	113.88	265.83	6	20.2782	32.2632	6	49.958	53.1531			g_Iamia	6	2.62887	4.19283	6	100.747	168.389	6	70.3062	137.869			g_Jeotgalibaca	17	4.73574	16.3682	17	1.99503	4.4522
	g_Luteimonas	6	1.79702	2.79597	12	4.9501	8.5861			g_Luteimonas	6	7.53684	18.4614	12	1.61617	4.64059			g_Ignavigranum	6	78.997	130.333	6	34.0663	77.0733	6	26.1558	37.0841			g_Ignavigranum	6	2.5316	3.06805	6	41.5859	61.2175	6	22.2417	34.3919			g_Jeotgalicoccus	17	116.424	213.929	17	71.6007	125.116
	c_Actinobacteria	6	0	0	12	3.47945	10.7392			c_Actinobacteria	6	4.63093	11.3434	12	1.53016	3.0663			g_Jeotgalibaca	6	11.5656	27.6753	6	0.471548	0.847082	6	1.38082	1.9707			g_Jeotgalibaca	6	0.263138	0.44004	6	5.26753	8.13047	6	2.35135	3.65569			g_Jonesia	17	1.7197	3.92774	17	0.903346	1.8208
	g_Methylobacter	6	0	0	12	18.5758	60.9091			g_Methylobacter	6	0.341362	0.836163	12	0.530697	1.55555			g_Jeotgalicoccus	6	150.753	342.915	6	47.769	75.2072	6	131.692	135.897			g_Jeotgalicoccus	6	33.5498	59.483	6	376.655	500.891	6	206.858	313.641			g_Kandleria	17	0.528684	1.58599	17	1.1447	2.56624
	g_Timonella	6	7.87311	19.2851	12	3.64292	8.60145			g_Timonella	6	4.64395	10.4581	12	2.70241	8.85855			g_Jonesia	6	2.49792	5.8691	6	0.989264	2.42319	6	1.38529	2.85287			g_Jonesia	6	0.157711	0.38631	6	5.47042	8.57188	6	1.66634	3.93524			g_Kocuria	17	8.2928	14.7694	17	5.67754	12.4269
	g_Kurthia	6	0.480353	0.755211	12	0.165126	0.396164			g_Kurthia	6	17.4225	42.3838	12	3.85574	13.3567			g_Kandleria	6	0.0329538	0.08072	6	0.394433	0.743812	6	1.07055	2.6223			g_Kandleria	6	0	0	6	0.228654	0.560087	6	0.02355	0.0576854			g_Kurthia	17	8.87082	26.9331	17	0.548801	1.84342
	g_Murdochiella	6	1.23752	3.03129	12	6.15279	16.2439			g_Murdochiella	6	9.50679	20.7451	12	3.03764	5.95274			g_Kocuria	6	9.34458	19.1371	6	2.66572	4.23942	6	11.486	16.6138			g_Kocuria	6	0.730524	1.47203	6	24.5572	34.9998	6	12.8492	19.3642			g_Lachnospiraceae_FE2018	17	8.7494	20.904	17	8.9125	14.8909
	f_Pirellulaceae_Pir4_lineage	6	1.51809	3.71854	12	8.45648	25.5163			f_Pirellulaceae_Pir4_lineage	6	0	0	12	1.84563	6.39345			g_Kurthia	6	17.4225	42.3838	6	0	0	6	7.71148	18.8892			g_Kurthia	6	0	0	6	3.88029	9.50473	6	4.21909	10.3346			g_Lachnospiraceae_NK3A20	17	177.804	403.256	17	208.172	479.575
	g_Truepera	6	0	0	12	6.28921	17.4597			g_Truepera	6	0	0	12	3.29995	5.9232			g_Lachnospiraceae_FE2018	6	7.00328	16.1216	6	2.23614	3.54088	6	15.5505	32.1112			g_Lachnospiraceae_FE2018	6	0.693214	0.762471	6	1.42744	3.49651	6	3.28922	6.04518			g_Lachnospiraceae_UCG-001	17	1.37985	3.7446	17	1.56538	2.39064
	g_Enterorhabdus	6	0.0729851	0.178776	12	4.78325	14.8279			g_Enterorhabdus	6	1.32516	3.24596	12	3.62625	9.43532			g_Lachnospiraceae_NK3A20	6	88.6961	142.823	6	64.3187	101.56	6	351.178	659.357			g_Lachnospiraceae_NK3A20	6	12.5013	12.2583	6	107.838	177.075	6	95.0711	153.78			g_Lachnospiraceae_UCG-002	17	1.3494	2.97705	17	0.310754	0.903947
	g_Gemmobacter	6	5.56884	13.6408	12	7.85655	25.8025			g_Gemmobacter	6	5.74236	14.0658	12	0.884772	2.57924			g_Lachnospiraceae_UCG-001	6	0	0	6	1.42774	3.24034	6	2.48183	5.56837			g_Lachnospiraceae_UCG-001	6	0	0	6	2.38587	3.80179	6	0.277695	0.353553			g_Lachnospiraceae_UCG-010	17	2.87582	9.58994	17	3.43713	7.11933
	g_Termite_planctomycete_cluster	6	0	0	12	0.319218	1.1058			g_Termite_planctomycete_cluster	6	0	0	12	4.55882	11.3016			g_Lachnospiraceae_UCG-002	6	1.03421	2.5333	6	1.06232	2.00705	6	1.72677	4.22971			g_Lachnospiraceae_UCG-002	6	0	0	6	0	0	6	0.013928	0.0341165			g_Lacticigenium	17	0.830769	2.30745	17	0.334544	0.99373
	g_Fastidiosipila	6	0.15469	0.378911	12	5.36562	8.82368			g_Fastidiosipila	6	0	0	12	1.3046	4.34754			g_Lachnospiraceae_UCG-010	6	0.88647	2.1714	6	0.642408	0.890257	6	6.61929	16.2139			g_Lachnospiraceae_UCG-010	6	0	0	6	2.40217	3.89332	6	0.450622	0.835258			g_Lactobacillus	17	17.3803	45.4848	17	12.7309	25.1926
	g_Leucobacter	6	7.7345	18.9456	12	5.12147	12.7822			g_Leucobacter	6	1.29203	3.16481	12	0	0			g_Lacticigenium	6	0.550868	0.873915	6	0.0555934	0.136176	6	1.79079	3.79468			g_Lacticigenium	6	0	0	6	0.495849	1.21458	6	0.206002	0.322318			g_Lactococcus	17	0.339572	0.919582	17	0.0742691	0.297681
	o_Saccharimonadales	6	0	0	12	1.81675	3.41041			o_Saccharimonadales	6	0	0	12	0.747979	2.59107			g_Lactobacillus	6	27.6205	66.9805	6	2.6773	3.35554	6	18.9463	42.3669			g_Lactobacillus	6	0.452178	1.07197	6	3.14872	3.41049	6	1.15056	1.45644			g_Legionella	17	0.706949	1.99687	17	0.0401536	0.165557
	g_Reyranella	6	0	0	12	0	0			g_Reyranella	6	0	0	12	0.297105	1.0292			g_Lactococcus	6	0.184001	0.418137	6	0.609998	1.49418	6	0.168121	0.41181			g_Lactococcus	6	0.0897731	0.161046	6	1.67964	4.11427	6	0	0			g_Leucobacter	17	0.456011	1.88018	17	1.30825	4.71497
	f_Rhodobacteraceae	6	4.55552	10.6121	12	4.2161	12.6503			f_Rhodobacteraceae	6	1.38928	3.40303	12	0.258515	0.895521			g_Legionella	6	0	0	6	1.03455	2.53413	6	0.968466	2.37225			g_Legionella	6	0	0	6	0	0	6	0	0			g_Luteimonas	17	3.80088	11.3677	17	3.9818	13.8809
	f_Demequinaceae	6	12.974	31.7797	12	2.16641	5.93205			f_Demequinaceae	6	0	0	12	0	0			g_Leucobacter	6	1.29203	3.16481	6	0	0	6	0	0			g_Leucobacter	6	0	0	6	1.8615	4.55973	6	0	0			g_Marinilactibacillus	17	6.24759	15.4702	17	2.23993	6.41357
	g_Sphingobacterium	6	0	0	12	4.80763	16.6541			g_Sphingobacterium	6	0.329389	0.806836	12	0.288785	0.713425			g_Luteimonas	6	7.53684	18.4614	6	0	0	6	3.23233	6.41158			g_Luteimonas	6	0	0	6	5.23839	12.8314	6	4.51484	6.77647			g_Marinobacter	17	0.123564	0.509467	17	0	0
	f_Ruminococcaceae_CAG-352	6	0	0	12	2.84575	6.51086			f_Ruminococcaceae_CAG-352	6	4.9959	10.0411	12	1.31996	2.43161			g_Marinilactibacillus	6	5.21352	9.84759	6	11.4665	24.642	6	1.02155	1.64514			g_Marinilactibacillus	6	0.262851	0.643851	6	22.8762	49.0041	6	4.4867	10.534			g_Marvinbryantia	17	11.6077	28.5244	17	24.4084	60.1541
	o_Solirubrobacterales	6	0.61876	1.51565	12	4.30439	10.0723			o_Solirubrobacterales	6	0	0	12	0.962588	1.88975			g_Marinobacter	6	0	0	6	0	0	6	0.350098	0.857561			g_Marinobacter	6	0	0	6	0	0	6	0	0			g_Massilia	17	0.143225	0.59053	17	0.268664	1.10773
	g_Pirellula	6	1.23752	3.03129	12	0.945711	3.27604			g_Pirellula	6	0	0	12	0.665897	2.30674			g_Marvinbryantia	6	3.34055	6.72646	6	4.58691	7.72254	6	24.9609	46.5895			g_Marvinbryantia	6	0.0502597	0.123111	6	7.87584	15.0726	6	4.20881	5.14083			g_Mesorhizobium	17	8.75835	20.5784	17	3.97312	6.08069
	g_Phyllobacterium	6	0.0819952	0.200846	12	0	0			g_Phyllobacterium	6	0	0	12	0.512152	1.77415			g_Massilia	6	0.405803	0.99401	6	0	0	6	0	0			g_Massilia	6	0	0	6	0	0	6	0.0540569	0.132412			g_Methanobrevibacter	17	47.6441	124.714	17	58.8264	84.4397
	g_Arenimonas	6	3.47109	8.5024	12	2.52545	6.75333			g_Arenimonas	6	1.26052	3.08762	12	0.510408	1.76811			g_Mesorhizobium	6	14.1371	33.9156	6	2.98272	7.25756	6	7.69544	9.56034			g_Mesorhizobium	6	1.21255	2.57716	6	34.4936	80.3043	6	13.5429	25.8606			g_Methanosphaera	17	1.5988	5.08808	17	0.279749	1.15344
	g_Ruania	6	0.948806	2.32409	12	3.50054	5.51557			g_Ruania	6	0.097879	0.239754	12	0.898533	1.56251			g_Methanobrevibacter	6	13.4259	18.8592	6	18.8705	34.0597	6	102.89	206.462			g_Methanobrevibacter	6	6.47479	7.35572	6	44.3132	73.2158	6	13.0668	17.7659			g_Methylobacter	17	0.495091	1.36987	17	0.07334	0.302389
	g_Allorhizobium-Neorhizobium-Pararhizobium-Rhizobium	6	0.925539	1.66409	12	2.18339	3.58527			g_Allorhizobium-Neorhizobium-Pararhizobium-Rhizobium	6	5.17902	12.686	12	0.362831	1.05529			g_Methanosphaera	6	0.0568124	0.139161	6	0.570729	1.398	6	3.9024	8.41971			g_Methanosphaera	6	0.351617	0.861282	6	0	0	6	0.148867	0.364649			g_Methylobacterium-Methylorubrum	17	16.3397	37.5387	17	12.4554	17.9034
	g_Paeniglutamicibacter	6	5.21735	12.7799	12	2.3229	7.37347			g_Paeniglutamicibacter	6	2.80322	6.86646	12	0.871297	2.62178			g_Methylobacter	6	0.341362	0.836163	6	0.163299	0.399999	6	0.898096	2.19988			g_Methylobacter	6	0	0	6	0	0	6	0	0			g_Microbacterium	17	0.426047	1.20958	17	1.03105	3.64989
	d_Archaea	6	0	0	12	0	0			d_Archaea	6	0	0	12	0	0			g_Methylobacterium-Methylorubrum	6	4.88864	10.2915	6	14.8023	30.491	6	36.8626	56.7168			g_Methylobacterium-Methylorubrum	6	4.6199	4.42786	6	44.2278	79.3987	6	35.4869	78.6901			g_Micrococcus	17	2.12224	3.21867	17	3.3968	9.7203
	g_Peptoniphilus	6	0	0	12	1.33597	2.80597			g_Peptoniphilus	6	0.287118	0.703292	12	1.49064	4.04452			g_Microbacterium	6	0	0	6	0.542764	1.3295	6	1.2803	1.98557			g_Microbacterium	6	0.136192	0.333601	6	1.45391	3.56135	6	2.07956	3.93204			g_Mogibacterium	17	12.5181	41.76	17	15.2343	28.1783
	o_Thermomicrobiales	6	0	0	12	2.26826	4.21232			o_Thermomicrobiales	6	0	0	12	1.99244	6.90202			g_Micrococcus	6	1.39965	3.02165	6	1.46565	1.8015	6	3.20356	4.34368			g_Micrococcus	6	2.15747	4.29045	6	12.9333	24.9029	6	14.447	33.3637			g_Moheibacter	17	0.440134	1.81472	17	0	0
	g_Candidatus_Lumbricincola	6	0	0	12	5.5155	18.2298			g_Candidatus_Lumbricincola	6	0.994409	2.39024	12	0.312976	0.658489			g_Mogibacterium	6	1.13475	1.4467	6	1.87538	2.76233	6	32.4579	69.5238			g_Mogibacterium	6	0.657989	1.04902	6	8.20076	12.9124	6	7.82056	9.49855			g_Monoglobus	17	12.529	41.8277	17	8.01452	10.8106
	g_Tissierella	6	3.77443	9.24544	12	2.24267	5.12249			g_Tissierella	6	0	0	12	0.0838923	0.290611			g_Moheibacter	6	0	0	6	0	0	6	1.24705	3.05463			g_Moheibacter	6	0	0	6	5.28558	12.947	6	0.032919	0.0806348			g_Murdochiella	17	5.49955	12.9432	17	1.66397	4.44599
	f_Solirubrobacteraceae	6	0	0	12	1.13561	2.29781			f_Solirubrobacteraceae	6	0.632596	1.02753	12	0.419461	1.45306			g_Monoglobus	6	2.73928	6.33789	6	2.83443	6.94291	6	29.925	70.361			g_Monoglobus	6	0.956146	2.34207	6	7.01006	15.192	6	3.94273	6.74096			g_Muribaculaceae	17	0	0	17	0.11246	0.463686
	g_Sanguibacter	6	1.14913	2.81477	12	0.656897	1.74946			g_Sanguibacter	6	8.61353	21.0988	12	0.885643	2.95344			g_Murdochiella	6	9.50679	20.7451	6	0.856094	2.09699	6	5.21918	7.88277			g_Murdochiella	6	0	0	6	0.876	2.14575	6	0.568402	1.39229			g_Myceligenerans	17	1.95736	3.58167	17	0.927063	1.87302
	g_Flavobacterium	6	0.613849	1.50362	12	4.71392	11.8948			g_Flavobacterium	6	0	0	12	0	0			g_Muribaculaceae	6	0	0	6	0	0	6	0	0			g_Muribaculaceae	6	0	0	6	0	0	6	0	0			g_Mycobacterium	17	1.62204	4.36826	17	1.38265	2.81314
	g_Succinivibrio	6	0	0	12	0	0			g_Succinivibrio	6	0	0	12	0.00660211	0.0228704			g_Myceligenerans	6	2.40041	5.33587	6	1.2433	1.99196	6	1.90216	2.92002			g_Myceligenerans	6	1.71022	2.86991	6	10.7188	25.0382	6	11.6098	24.6097			g_Negativibacillus	17	1.97861	6.28291	17	7.67893	28.6847
	g_Methanosphaera	6	0.442776	1.08458	12	3.39129	6.88659			g_Methanosphaera	6	0.0568124	0.139161	12	2.23656	6.01157			g_Mycobacterium	6	1.8565	4.54748	6	2.61199	6.07352	6	0.211256	0.337437			g_Mycobacterium	6	0.241432	0.591386	6	2.29451	5.31221	6	1.58424	2.51744			g_Neisseria	17	0.231603	0.954925	17	0.00493167	0.0203338
	g_Pseudofulvimonas	6	0	0	12	0.550748	1.64462			g_Pseudofulvimonas	6	4.90776	11.9687	12	0.590303	1.46315			g_Myroides	6	0	0	6	0	0	6	0	0			g_Myroides	6	0	0	6	0	0	6	0	0			g_Nesterenkonia	17	42.0201	85.4172	17	21.2848	29.7998
	g_Globicatella	6	1.01674	2.4905	12	0.718116	2.48763			g_Globicatella	6	3.84172	9.41025	12	1.36799	3.63633			g_Negativibacillus	6	0.223724	0.548008	6	1.06788	1.96902	6	4.31446	10.5682			g_Negativibacillus	6	0	0	6	1.48652	2.31233	6	0.378303	0.690763			g_Nocardioides	17	30.9933	66.6644	17	12.7872	19.8321
	g_Candidatus_Stoquefichus	6	0.124238	0.30432	12	0.254441	0.630645			g_Candidatus_Stoquefichus	6	0.0347128	0.0850286	12	1.76615	5.47508			g_Neisseria	6	0	0	6	0.65621	1.60738	6	0	0			g_Neisseria	6	0	0	6	0	0	6	0.124132	0.30406			g_Nocardiopsis	17	0.772071	1.59449	17	0.566804	1.286
	g_Candidatus_Soleaferrea	6	0.596392	1.46086	12	2.85878	4.59783			g_Candidatus_Soleaferrea	6	0	0	12	0.343629	1.03523			g_Nesterenkonia	6	63.0321	142.645	6	23.1381	36.1994	6	33.0401	31.1911			g_Nesterenkonia	6	32.1775	73.5669	6	244.421	389.528	6	122.369	190.915			g_Nosocomiicoccus	17	0.320066	0.643021	17	0.0146972	0.060598
	g_Nocardiopsis	6	0.0447049	0.109504	12	0.423978	1.033			g_Nocardiopsis	6	0.382824	0.937723	12	0.902355	1.80316			g_Nocardioides	6	44.5311	105.288	6	6.53417	11.2027	6	36.7492	47.1666			g_Nocardioides	6	1.47838	2.70072	6	58.7228	108.316	6	20.4081	31.4549			g_Oceanobacillus	17	0.0153473	0.0632787	17	0.00829201	0.0341889
	c_Kiritimatiellae_WCHB1-41	6	0	0	12	0.931053	3.22526			c_Kiritimatiellae_WCHB1-41	6	0	0	12	3.01604	6.77775			g_Nocardiopsis	6	0.382824	0.937723	6	0.523814	1.28308	6	1.2809	2.27219			g_Nocardiopsis	6	0.175234	0.429234	6	4.65635	11.4057	6	2.55274	6.14744			g_Oligella	17	3.09047	6.93876	17	1.30387	3.19214
	g_Pseudoramibacter	6	0	0	12	1.20491	3.51796			g_Pseudoramibacter	6	0.0629945	0.154305	12	2.98309	7.09252			g_Nosocomiicoccus	6	0.693146	0.937663	6	0.213707	0.401081	6	0	0			g_Nosocomiicoccus	6	0	0	6	1.46228	2.93444	6	0.163539	0.35096			g_Olsenella	17	58.7056	166.608	17	33.0426	57.1457
	g_Moheibacter	6	0	0	12	2.30198	5.37629			g_Moheibacter	6	0	0	12	0.623524	2.15995			g_Oceanobacillus	6	0	0	6	0.0434841	0.106514	6	0	0			g_Oceanobacillus	6	0	0	6	0.625715	1.53268	6	0	0			g_Ornithinicoccus	17	46.3022	82.1421	17	32.947	74.3035
	g_Erysipelatoclostridium	6	0	0	12	1.53875	3.97486			g_Erysipelatoclostridium	6	0.164067	0.401881	12	1.23841	4.28998			g_Oligella	6	4.1315	8.99843	6	1.26649	2.92488	6	3.35834	7.81493			g_Oligella	6	0	0	6	5.95262	13.5364	6	1.43151	2.02519			g_Paenalcaligenes	17	0.268578	1.10738	17	0.480782	1.98231
	o_Actinomarinales	6	0	0	12	4.9125	10.0563			o_Actinomarinales	6	0	0	12	0.191954	0.664947			g_Olsenella	6	18.7033	29.4184	6	12.5209	19.0158	6	135.108	277.136			g_Olsenella	6	2.90824	2.53429	6	12.5078	23.3529	6	19.7398	35.518			g_Paeniglutamicibacter	17	1.60441	4.49896	17	0.188772	0.778325
	g_Microbacterium	6	0.713427	1.74753	12	0.915831	2.76238			g_Microbacterium	6	0	0	12	0.911534	1.65645			g_Ornithinicoccus	6	57.7239	131.704	6	19.7445	28.684	6	53.9005	52.5317			g_Ornithinicoccus	6	6.52799	11.5284	6	132.369	246.26	6	95.9663	186.99			g_Paracoccus	17	7.992	14.7251	17	6.30305	13.4237
	g_Enterococcus	6	0.529583	1.23253	12	0	0			g_Enterococcus	6	0	0	12	4.27866	14.8217			g_Paenalcaligenes	6	0	0	6	0.760972	1.86399	6	0	0			g_Paenalcaligenes	6	0	0	6	0	0	6	0	0			g_Parvibacter	17	0.300126	1.1716	17	0.738	1.89354
	g_Anaerofustis	6	0.0434823	0.106509	12	1.79518	5.79489			g_Anaerofustis	6	1.50316	2.65487	12	0.553745	1.12878			g_Paeniglutamicibacter	6	2.80322	6.86646	6	0.22514	0.551477	6	1.51746	3.71699			g_Paeniglutamicibacter	6	0	0	6	2.07337	5.07871	6	0	0			g_Patulibacter	17	0	0	17	0.3126	0.956416
	g_Akkermansia	6	0	0	12	2.31218	5.267			g_Akkermansia	6	0	0	12	0.47638	1.25001			g_Paracoccus	6	8.32535	20.3929	6	2.80398	6.73456	6	11.5147	14.074			g_Paracoccus	6	0.935492	1.47834	6	40.7504	86.0632	6	15.0957	31.6682			g_Pediococcus	17	3.20097	9.17952	17	0.897203	1.58233
	g_Agathobacter	6	0.196308	0.328972	12	0.21057	0.511431			g_Agathobacter	6	0.725522	1.16472	12	1.22416	3.4647			g_Parvibacter	6	0.0437018	0.107047	6	0	0	6	0.806656	1.9759			g_Parvibacter	6	0	0	6	0	0	6	0	0			g_Pelagibacterium	17	1.33413	2.89483	17	0.280935	0.843073
	g_Guggenheimella	6	0.390631	0.956847	12	2.21146	4.62704			g_Guggenheimella	6	0.65254	1.59839	12	0.830613	1.16682			g_Patulibacter	6	0	0	6	0	0	6	0	0			g_Patulibacter	6	0	0	6	0	0	6	2.3316	5.71124			g_Peptococcus	17	1.33713	2.34412	17	0.128893	0.335551
	g_Proteiniclasticum	6	0.876826	2.0601	12	1.75051	5.12423			g_Proteiniclasticum	6	2.35694	5.77329	12	0.137203	0.214458			g_Pediococcus	6	6.06863	14.865	6	0.808139	1.97953	6	2.19264	5.37085			g_Pediococcus	6	0.278912	0.573814	6	0	0	6	0.294736	0.456859			g_Peptoniphilus	17	1.15355	3.41824	17	0.869183	2.45424
	g_Citricoccus	6	0	0	12	1.33133	4.61185			g_Citricoccus	6	2.58406	6.32963	12	0.142472	0.493538			g_Pelagibacterium	6	1.33285	2.49102	6	0	0	6	2.44719	4.16465			g_Pelagibacterium	6	0	0	6	0	0	6	0.0324801	0.0795597			g_Phascolarctobacterium	17	1.21182	2.27146	17	4.64042	10.8844
	g_Oceanobacillus	6	6.71796	16.4556	12	0.960609	3.27062			g_Oceanobacillus	6	0	0	12	0.0217421	0.0753167			g_Peptococcus	6	0.897243	2.19779	6	0.961043	2.06797	6	1.93024	2.83028			g_Peptococcus	6	0	0	6	1.07898	2.01594	6	0.734783	1.52824			g_Phreatobacter	17	2.46737	10.1732	17	0.0554748	0.228728
	g_Fermentimonas	6	0.926981	2.27063	12	3.0299	8.08856			g_Fermentimonas	6	0	0	12	0.460207	1.2428			g_Peptoniphilus	6	0.287118	0.703292	6	0.570729	1.398	6	2.41055	5.65708			g_Peptoniphilus	6	0	0	6	1.095	2.68219	6	6.81335	16.5702			g_Phyllobacterium	17	0.361519	1.49058	17	0	0
	c_Gammaproteobacteria_EPR3968-O8a-Bc78	6	0.105952	0.259528	12	1.8059	3.62595			c_Gammaproteobacteria_EPR3968-O8a-Bc78	6	0	0	12	1.27377	2.44311			g_Phascolarctobacterium	6	0.861353	2.10988	6	1.44418	2.68782	6	1.12797	2.21533			g_Phascolarctobacterium	6	0	0	6	0.7008	1.7166	6	0.714964	1.24655			g_Pirellula	17	0.470045	1.93805	17	4.63358	17.1382
	g_Antricoccus	6	0.92814	2.27347	12	1.59751	5.11512			g_Antricoccus	6	2.00982	4.92304	12	0.22083	0.553339			g_Phreatobacter	6	0	0	6	6.99088	17.1241	6	0	0			g_Phreatobacter	6	70.3969	171.951	6	66.3006	90.2882	6	0	0			g_Planococcus	17	3.28938	9.12178	17	1.0955	3.28964
	f_Pirellulaceae_p-1088-a5_gut	6	0.455427	1.11556	12	0.766647	2.25745			f_Pirellulaceae_p-1088-a5_gut	6	0	0	12	0.503354	1.74367			g_Phyllobacterium	6	0	0	6	1.0243	2.50902	6	0	0			g_Phyllobacterium	6	1.75359	4.29541	6	15.521	29.8371	6	0	0			g_Proteiniclasticum	17	0.928709	3.41005	17	0.672519	1.62121
	f_Erysipelotrichaceae	6	0.0358909	0.0879145	12	0.169731	0.587966			f_Erysipelotrichaceae	6	0.208277	0.510171	12	2.97396	10.0979			g_Pirellula	6	0	0	6	0	0	6	1.33179	3.26222			g_Pirellula	6	0	0	6	0.657	1.60932	6	0.756797	1.85377			g_Pseudactinotalea	17	0.837189	1.75156	17	2.35914	3.64266
	g_Lacticigenium	6	0.758856	1.85881	12	1.86323	6.13791			g_Lacticigenium	6	0.550868	0.873915	12	0.923194	2.71567			g_Planococcus	6	6.2807	15.3845	6	0.613038	0.983949	6	2.42618	3.24766			g_Planococcus	6	0.355196	0.660357	6	4.84006	8.03195	6	2.5309	3.19856			g_Pseudofulvimonas	17	2.14884	7.11513	17	0.643953	2.11683
	g_Alkalibacterium	6	0.188355	0.304108	12	2.49101	6.66029			g_Alkalibacterium	6	1.46268	3.58281	12	0	0			g_Prevotella	6	0	0	6	0	0	6	0	0			g_Prevotella	6	0	0	6	0	0	6	0.649924	1.59198			g_Pseudomonas	17	0.174996	0.361682	17	1.76895	5.1879
	f_Nitrosomonadaceae_MND1	6	0	0	12	0.266015	0.921503			f_Nitrosomonadaceae_MND1	6	7.75218	18.9889	12	0	0			g_Proteiniclasticum	6	2.35694	5.77329	6	0.0946483	0.23184	6	0.179758	0.207573			g_Proteiniclasticum	6	0	0	6	0.521233	1.27676	6	0.568871	1.30641			g_Pseudoramibacter	17	2.12795	6.03787	17	0.843001	2.10663
	g_Halomonas	6	0	0	12	0.747564	1.29722			g_Halomonas	6	0.248944	0.416565	12	0.375773	0.967965			g_Pseudactinotalea	6	0.188431	0.301064	6	0.786191	1.59125	6	1.39741	2.5397			g_Pseudactinotalea	6	0.146507	0.358867	6	3.35574	6.70515	6	4.55273	6.92573			g_Ralstonia	17	58.5412	33.5463	17	84.7654	81.4191
	f_Microtrichaceae	6	0.454518	1.11334	12	0.326128	1.12974			f_Microtrichaceae	6	0	0	12	0.447892	1.55154			g_Pseudofulvimonas	6	4.90776	11.9687	6	0.228719	0.560246	6	0.951887	2.02042			g_Pseudofulvimonas	6	0	0	6	3.66001	8.96516	6	0.354586	0.868556			g_Raoultibacter	17	5.19294	9.7486	17	8.2863	22.3433
	g_Pelagibacterium	6	0	0	12	1.62146	4.19156			g_Pelagibacterium	6	1.33285	2.49102	12	1.2236	3.08498			g_Pseudomonas	6	0	0	6	0.105864	0.190559	6	0.389956	0.538966			g_Pseudomonas	6	0.280326	0.686656	6	3.04163	4.3459	6	0.584463	0.95476			g_Reyranella	17	0.209721	0.864702	17	0	0
	o_Polyangiales_BIrii41	6	0	0	12	3.7211	12.2203			o_Polyangiales_BIrii41	6	0	0	12	0.190243	0.659021			g_Pseudoramibacter	6	0.0629945	0.154305	6	1.15123	2.0483	6	4.81496	9.92065			g_Pseudoramibacter	6	0.221423	0.542374	6	0.319422	0.55721	6	0.0940214	0.230304			g_Rhabdanaerobium	17	0.404379	0.798109	17	0.966589	1.70979
	f_Sphingomonadaceae	6	1.71878	4.21013	12	1.71459	5.9395			f_Sphingomonadaceae	6	0	0	12	0	0			g_Ralstonia	6	45.5107	37.8466	6	53.9312	33.4377	6	68.7084	33.1589			g_Ralstonia	6	118.516	130.826	6	138.039	126.157	6	55.5122	52.669			g_Rhodococcus	17	617.817	2299.74	17	275.957	933.909
	g_Sharpea	6	0.416743	0.897632	12	2.01111	6.37689			g_Sharpea	6	0.0263631	0.064576	12	0.629868	1.9239			g_Raoultibacter	6	4.87461	11.3545	6	0.813587	1.80994	6	9.02513	11.6854			g_Raoultibacter	6	0.198654	0.4866	6	4.04699	6.28877	6	3.85851	8.42224			g_Rikenellaceae_RC9_gut	17	0	0	17	0.155537	0.641295
	f_Saccharimonadaceae	6	0	0	12	0	0			f_Saccharimonadaceae	6	0	0	12	0.369943	1.28152			g_Reyranella	6	0	0	6	0.59421	1.45551	6	0	0			g_Reyranella	6	13.0793	32.0376	6	10.353	14.5477	6	0	0			g_Romboutsia	17	37.5594	111.032	17	21.6866	40.156
	g_Saccharofermentans	6	0	0	12	0.511749	1.77275			g_Saccharofermentans	6	0	0	12	0.565476	1.60488			g_Rhabdanaerobium	6	0.729616	1.01804	6	0.351365	0.860665	6	0.180962	0.296851			g_Rhabdanaerobium	6	0.281175	0.688735	6	0.608334	1.49011	6	0.211615	0.460713			g_Roseburia	17	3.10402	4.7348	17	4.47762	8.13522
	g_Lachnospiraceae_UCG-002	6	0.130196	0.318915	12	0.722475	1.59088			g_Lachnospiraceae_UCG-002	6	1.03421	2.5333	12	1.39455	3.17544			g_Rhodococcus	6	3.80912	4.52928	6	160.509	384.985	6	2011.55	3806.58			g_Rhodococcus	6	48.0479	108.447	6	428.036	1026.58	6	1321.98	2805.97			g_Roseimaritima	17	16.4615	46.7219	17	3.70319	11.0568
	f_Butyricicoccaceae	6	0	0	12	0.524234	1.25779			f_Butyricicoccaceae	6	0.65254	1.59839	12	0.264811	0.917334			g_Rikenellaceae_RC9_gut	6	0	0	6	0	0	6	0	0			g_Rikenellaceae_RC9_gut	6	0	0	6	0	0	6	0	0			g_Ruania	17	0.628201	1.36253	17	0.570911	2.35393
	g_Patulibacter	6	0	0	12	1.36158	4.71666			g_Patulibacter	6	0	0	12	0	0			g_Romboutsia	6	11.3684	20.8441	6	9.78884	14.624	6	85.3162	185.993			g_Romboutsia	6	3.46548	6.13516	6	12.8547	18.8392	6	13.1777	25.3621			g_Ruminobacter	17	0.0295153	0.121695	17	0.0799568	0.257985
	g_Kandleria	6	0.0880562	0.215693	12	0.413463	1.32962			g_Kandleria	6	0.0329538	0.08072	12	0.732492	1.87132			g_Roseburia	6	2.38223	3.17939	6	2.08667	3.65271	6	4.32583	6.82321			g_Roseburia	6	0.0234411	0.0574188	6	5.47155	9.13324	6	0.932458	1.13533			g_Ruminococcus	17	37.1846	55.622	17	229.003	652.456
	g_Gordonibacter	6	0.189761	0.464818	12	0.268116	0.664199			g_Gordonibacter	6	0	0	12	1.90629	6.02933			g_Roseimaritima	6	32.9174	77.5931	6	2.87221	5.48863	6	10.8514	20.1111			g_Roseimaritima	6	4.20561	10.3016	6	21.7645	30.4941	6	8.30853	13.1638			g_Saccharimonadales	17	3.94163	10.1224	17	2.80823	6.644
	g_Parvibacter	6	0.583881	1.43021	12	0.994023	3.36095			g_Parvibacter	6	0.0437018	0.107047	12	0.403328	1.39717			g_Roseomonas	6	0	0	6	0	0	6	0	0			g_Roseomonas	6	0	0	6	0.589991	1.44518	6	0	0			g_Saccharofermentans	17	0.399159	1.35694	17	1.48015	4.03183
	g_Fimbriiglobus	6	0	0	12	0	0			g_Fimbriiglobus	6	0	0	12	0.072703	0.251851			g_Ruania	6	0.097879	0.239754	6	0.984504	1.59606	6	0.812562	1.67512			g_Ruania	6	0	0	6	0.7665	1.87753	6	5.93424	12.4073			g_Saccharopolyspora	17	0.193529	0.438684	17	0.109111	0.304266
	g_Erysipelotrichaceae_UCG-009	6	0.179455	0.439572	12	0.945372	3.08743			g_Erysipelotrichaceae_UCG-009	6	0.0263631	0.064576	12	0.830336	2.24522			g_Ruminobacter	6	0	0	6	0.0836267	0.204843	6	0	0			g_Ruminobacter	6	0	0	6	0	0	6	0.144152	0.353098			g_Salinicoccus	17	24.8216	54.4424	17	9.84584	16.7514
	g_Schlegelella	6	0	0	12	1.54313	5.34555			g_Schlegelella	6	0	0	12	0	0			g_Ruminococcus	6	27.1835	42.2121	6	23.9514	35.9753	6	54.2406	80.1229			g_Ruminococcus	6	3.43552	4.20153	6	22.2997	41.9271	6	14.4432	15.9033			g_Sanguibacter	17	3.66523	12.6193	17	0.307045	1.26598
	g_Blastopirellula	6	0	0	12	1.14773	3.09287			g_Blastopirellula	6	0.861353	2.10988	12	0	0			g_Saccharimonadales	6	6.89083	16.879	6	0.951215	2.32999	6	3.44096	4.2661			g_Saccharimonadales	6	0	0	6	12.9272	26.8467	6	6.98447	10.8705			g_Schlegelella	17	0	0	17	0.0992457	0.409201
	f_Gemmatimonadaceae	6	0	0	12	0.317178	1.09874			f_Gemmatimonadaceae	6	0	0	12	0.565083	1.03306			g_Saccharofermentans	6	0	0	6	0.209058	0.512086	6	0.921893	2.25817			g_Saccharofermentans	6	0	0	6	0	0	6	0	0			g_Sharpea	17	0.453917	1.62016	17	0.143612	0.592129
	g_Eubacterium	6	0.168677	0.413172	12	0.509344	1.02024			g_Eubacterium	6	0	0	12	1.57164	4.98427			g_Saccharopolyspora	6	0	0	6	0.32088	0.497107	6	0.227453	0.557143			g_Saccharopolyspora	6	0.0636987	0.156029	6	0.774642	1.38838	6	1.44044	2.72343			g_Shuttleworthia	17	3.12864	7.33346	17	2.12135	4.71083
	g_Thauera	6	0.17987	0.280812	12	1.78563	3.51605			g_Thauera	6	0	0	12	0.00625233	0.0216587			g_Salinicoccus	6	39.5279	90.814	6	6.7163	10.7056	6	24.0836	24.3437			g_Salinicoccus	6	7.938	12.3119	6	77.4583	108.778	6	28.9146	33.4107			g_Solibacillus	17	2.7592	7.73302	17	1.05339	2.08881
	g_Brevundimonas	6	0	0	12	0	0			g_Brevundimonas	6	0	0	12	0	0			g_Sanguibacter	6	8.61353	21.0988	6	0.0616197	0.150937	6	1.70967	4.18781			g_Sanguibacter	6	0	0	6	0.798231	1.95526	6	0	0			g_Solobacterium	17	1.29307	3.91848	17	1.74228	4.72501
	g_Stackebrandtia	6	1.23345	3.02132	12	0	0			g_Stackebrandtia	6	0	0	12	0.209731	0.726528			g_Schlegelella	6	0	0	6	0	0	6	0	0			g_Schlegelella	6	0	0	6	1.8731	4.58813	6	0.0717126	0.175659			g_Sphingobacterium	17	0.320104	0.740079	17	0.556038	1.11607
	g_Helcococcus	6	0	0	12	0.0935513	0.324071			g_Helcococcus	6	0	0	12	1.32406	4.58667			g_Sharpea	6	0.0263631	0.064576	6	0.0512724	0.125591	6	1.20846	2.70627			g_Sharpea	6	0	0	6	0.50195	0.825655	6	0.12246	0.299964			g_Sphingomonas	17	23.5325	43.9892	17	12.1166	16.5331
	g_Stenotrophomonas	6	0	0	12	0.971273	2.69414			g_Stenotrophomonas	6	0	0	12	0.187463	0.649392			g_Shuttleworthia	6	5.02956	11.873	6	1.84747	3.53043	6	1.98746	3.57091			g_Shuttleworthia	6	0.140727	0.34471	6	1.91578	4.69269	6	1.94914	3.78998			g_Sporosarcina	17	0.0383683	0.158197	17	0	0
	g_Fournierella	6	0	0	12	0	0			g_Fournierella	6	0	0	12	1.78308	5.79048			g_Solibacillus	6	5.98854	12.9149	6	0.559179	0.901193	6	1.27003	2.0717			g_Solibacillus	6	0.697005	0.905084	6	2.36959	5.03452	6	1.59968	2.44538			g_Stackebrandtia	17	0.148045	0.610406	17	0.064476	0.265841
	p_Chloroflexi_KD4-96	6	0.217483	0.532723	12	0.630926	2.18559			p_Chloroflexi_KD4-96	6	0	0	12	0	0			g_Solobacterium	6	0.62226	1.45848	6	0.0675671	0.105221	6	2.97388	6.44966			g_Solobacterium	6	0	0	6	0.482715	1.18241	6	0.598632	0.996217			g_Staphylococcus	17	2176.45	7524.44	17	445.964	832.429
	g_Saccharopolyspora	6	0.330019	0.808379	12	0.0808829	0.211887			g_Saccharopolyspora	6	0	0	12	0.274166	0.505767			g_Sphingobacterium	6	0.329389	0.806836	6	0.0294549	0.0721495	6	0.548116	0.976286			g_Sphingobacterium	6	0.156872	0.384256	6	7.95868	17.3366	6	0.414604	0.710311			g_Stenotrophomonas	17	0.132327	0.545599	17	0	0
	o_Saccharimonadales_LWQ8	6	2.27713	5.57782	12	0	0			o_Saccharimonadales_LWQ8	6	0	0	12	0.665851	2.30657			g_Sphingomonas	6	5.38558	8.77397	6	29.2782	57.7861	6	32.0525	48.6056			g_Sphingomonas	6	160.932	390.831	6	130.712	152.159	6	6.50933	6.7049			g_Streptococcus	17	231.747	770.24	17	804.334	3213.08
	g_Lactococcus	6	0.325352	0.796945	12	0.00499724	0.0173109			g_Lactococcus	6	0.184001	0.418137	12	0.389059	1.07012			g_Sporosarcina	6	0	0	6	0.10871	0.266285	6	0	0			g_Sporosarcina	6	0	0	6	1.17634	2.88144	6	0.086491	0.211859			g_Streptomyces	17	1.49007	2.08247	17	2.07621	3.68872
	g_Succiniclasticum	6	0	0	12	1.5479	5.3621			g_Succiniclasticum	6	0	0	12	0	0			g_Stackebrandtia	6	0	0	6	0	0	6	0.419461	1.02747			g_Stackebrandtia	6	0.41022	1.00483	6	0	0	6	1.78077	3.55855			g_Succinivibrio	17	0.00466031	0.019215	17	4.75938	19.2591
	g_Azoarcus	6	0	0	12	0.655057	2.26918			g_Azoarcus	6	0.887993	2.17513	12	0	0			g_Staphylococcus	6	5426.85	12691.4	6	314.077	575.088	6	426.725	447.919			g_Staphylococcus d32	6	221.768	327.217	6	2489.96	3987.65	6	833.894	1480.99			g_Sumerlaea	17	12.5556	41.1875	17	3.25257	8.8245
	f_Pirellulaceae	6	0	0	12	0	0			f_Pirellulaceae	6	0	0	12	0	0			g_Stenotrophomonas	6	0	0	6	0	0	6	0.374927	0.918379			g_Stenotrophomonas	6	0	0	6	1.63381	4.00199	6	0	0			g_Syntrophococcus	17	10.6304	26.7595	17	13.0704	34.1118
	g_Nosocomiicoccus	6	0	0	12	0.0759576	0.263125			g_Nosocomiicoccus	6	0.693146	0.937663	12	0.106854	0.292535			g_Streptococcus	6	44.5898	70.7094	6	53.176	103.542	6	558.904	1297.97			g_Streptococcus	6	0.905655	1.46911	6	20.8153	26.5611	6	19.8268	37.2872			g_Termite_planctomycete_cluster	17	3.21799	9.61228	17	1.64947	4.5546
	g_Gastranaerophilales	6	0	0	12	0.992934	3.14059			g_Gastranaerophilales	6	0	0	12	0	0			g_Streptomyces	6	0.832225	2.03853	6	1.65378	2.42729	6	1.73585	1.91054			g_Streptomyces	6	0.634906	1.55519	6	7.88522	16.081	6	4.83653	11.0414			g_Terrisporobacter	17	1.47076	3.69407	17	5.54512	11.3009
	g_Alkalibaculum	6	0.703136	1.72232	12	0.606313	1.46196			g_Alkalibaculum	6	0.65254	1.59839	12	0	0			g_Succiniclasticum	6	0	0	6	0	0	6	0	0			g_Succiniclasticum	6	0	0	6	0	0	6	0.0769266	0.188431			g_Thauera	17	0.00441341	0.018197	17	0.034099	0.140594
	f_Propionibacteriaceae	6	0	0	12	0.940927	2.21417			f_Propionibacteriaceae	6	0.254764	0.624042	12	0.0940496	0.325797			g_Succinivibrio	6	0	0	6	0.0132042	0.0323436	6	0	0			g_Succinivibrio	6	0.120201	0.294432	6	0	0	6	0	0			g_Timonella	17	3.54662	9.39838	17	2.47563	8.04498
	g_Comamonas	6	0	0	12	1.14924	3.7262			g_Comamonas	6	0	0	12	0.018635	0.0645535			g_Sumerlaea	6	28.4732	69.6022	6	0.951215	2.32999	6	6.14981	9.75982			g_Sumerlaea	6	0	0	6	6.98452	17.1085	6	2.81052	4.90161			g_Tissierella	17	0.0592181	0.244162	17	0.642644	2.26984
	g_Myroides	6	0	0	12	1.16504	3.03968			g_Myroides	6	0	0	12	0	0			g_Syntrophococcus	6	6.11707	9.14547	6	2.75277	3.82402	6	21.2496	44.5144			g_Syntrophococcus	6	0.190987	0.46782	6	8.00945	13.2431	6	2.67759	2.926			g_Truepera	17	2.32938	5.15001	17	2.69499	7.57106
	c_Anaerolineae	6	0	0	12	0	0			c_Anaerolineae	6	0	0	12	0.775382	2.686			g_Termite_planctomycete_cluster	6	0	0	6	0	0	6	9.11764	15.2026			g_Termite_planctomycete_cluster	6	0	0	6	5.27977	8.6149	6	7.27885	16.0838			g_Trueperella	17	6.99794	11.9674	17	2.70233	4.99506
	g_Paenalcaligenes	6	0	0	12	0.0573158	0.198548			g_Paenalcaligenes	6	0	0	12	0.380486	1.31804			g_Terrisporobacter	6	0.479613	0.784122	6	0.897466	1.39935	6	2.79007	6.15349			g_Terrisporobacter	6	0.242209	0.593289	6	1.00829	2.46979	6	0.671228	0.996328			g_Turicibacter	17	76.7405	220.22	17	44.015	93.4245
	f_Comamonadaceae	6	0	0	12	0.0475515	0.164723			f_Comamonadaceae	6	0	0	12	0.697538	1.8206			g_Thauera	6	0	0	6	0.0125047	0.03063	6	0	0			g_Thauera	6	0	0	6	0	0	6	0.329328	0.806687			g_Wautersiella	17	0	0	17	0.111526	0.459833
	g_Legionella	6	0	0	12	0	0			g_Legionella	6	0	0	12	1.00151	2.34055			g_Timonella	6	4.64395	10.4581	6	0.27275	0.668098	6	5.13206	12.5709			g_Timonella	6	0	0	6	2.25728	3.53016	6	3.94457	6.11545			g_Weissella	17	1.73804	2.84676	17	0.889013	2.06134
	g_Aureimonas	6	0	0	12	0.317703	1.10055			g_Aureimonas	6	0	0	12	0	0			g_Tissierella	6	0	0	6	0	0	6	0.167785	0.410986			g_Tissierella	6	0	0	6	3.55374	6.55738	6	1.16	2.24057			g_Yaniella	17	4.38862	13.9577	17	1.5107	3.55031
	g_[Eubacterium]_ventriosum	6	0	0	12	0.889361	2.20905			g_[Eubacterium]_ventriosum	6	0	0	12	0.109969	0.380942			g_Truepera	6	0	0	6	1.14146	2.79599	6	5.45845	7.62797			g_Truepera	6	0	0	6	0	0	6	4.98387	10.8391			o_Actinomarinales	17	0.135497	0.558667	17	0.0293915	0.121184
	f_Yersiniaceae	6	0.209175	0.350727	12	0.11618	0.267548			f_Yersiniaceae	6	0.127043	0.311191	12	0.27071	0.750341			g_Trueperella	6	7.25747	15.1556	6	2.17921	4.48844	6	10.4446	13.2353			g_Trueperella	6	0.184457	0.451825	6	6.79636	9.42744	6	10.3523	17.7444			o_Coriobacteriales	17	6.39394	18.6447	17	4.97791	11.7933
	p_Firmicutes	6	0.219631	0.537984	12	0.0530702	0.183841			p_Firmicutes	6	0.996937	2.44199	12	0	0			g_Turicibacter	6	16.8425	30.1593	6	22.8746	42.2773	6	177.73	365.571			g_Turicibacter	6	3.56224	4.00195	6	40.6413	73.0175	6	28.6764	61.6791			o_Lactobacillales	17	5.95619	16.7483	17	0.246871	0.629447
	g_Gardnerella	6	0	0	12	0.459573	1.59201			g_Gardnerella	6	0	0	12	0	0			g_Wautersiella	6	0	0	6	0	0	6	0	0			g_Wautersiella	6	0	0	6	0	0	6	0	0			o_Micrococcales	17	18.9617	43.6107	17	12.7183	40.9666
	g_Marinobacter	6	0	0	12	0.774507	2.68297			g_Marinobacter	6	0	0	12	0.175049	0.606387			g_Weissella	6	1.4745	3.61177	6	1.45581	2.21651	6	1.99414	2.88472			g_Weissella	6	0.167198	0.409549	6	1.07108	1.65379	6	0.776635	0.847938			o_Microtrichales	17	7.54642	13.2937	17	3.7151	6.57008
	g_Frondihabitans	6	0	0	12	0	0			g_Frondihabitans	6	0.861353	2.10988	12	0	0			g_Yaniella	6	9.72812	23.6991	6	0.675419	1.65443	6	2.03089	2.3365			g_Yaniella	6	0	0	6	5.33939	9.18118	6	1.34917	1.5849			o_Oscillospirales_UCG-010	17	0.439685	1.04972	17	3.65116	10.4537
	g_Wautersiella	6	0	0	12	0.747141	1.75173			g_Wautersiella	6	0	0	12	0	0			o_Actinomarinales	6	0	0	6	0	0	6	0.383907	0.940376			o_Actinomarinales	6	0	0	6	0	0	6	0.679757	1.66506			o_Planctomycetales	17	12.8527	44.1254	17	1.47321	3.51013
	g_[Eubacterium]_ruminantium	6	0.0650982	0.159457	12	0.113283	0.340517			g_[Eubacterium]_ruminantium	6	0.147745	0.3619	12	0.0652635	0.226079			o_Coriobacteriales	6	3.08283	4.7859	6	1.0798	1.67987	6	13.9535	31.2927			o_Coriobacteriales	6	0.0794614	0.19464	6	6.55303	10.2854	6	3.42299	7.64176			o_Polyangiales_BIrii41	17	0.134289	0.553689	17	0	0
	g_Massilia	6	0	0	12	0.100436	0.251016			g_Massilia	6	0.405803	0.99401	12	0	0			o_Lactobacillales	6	14.1219	27.6814	6	0.774825	1.6016	6	2.01081	2.12883			o_Lactobacillales	6	0.0724983	0.177584	6	5.19407	8.123	6	4.9034	9.57482			o_Saccharimonadales	17	0.527985	2.17694	17	0	0
	g_Anaerosporobacter	6	0.390589	0.956744	12	0.113059	0.391647			g_Anaerosporobacter	6	0	0	12	0.244738	0.847798			o_Micrococcales	6	30.1227	71.4662	6	3.72331	6.85873	6	19.8788	23.9662			o_Micrococcales	6	0.282635	0.692313	6	15.0931	24.9962	6	20.1792	39.4065			o_Saccharimonadales_LWQ8	17	0.470012	1.93791	17	0	0
	g_Faecalitalea	6	0	0	12	0.0831146	0.287918			g_Faecalitalea	6	0	0	12	0	0			o_Microtrichales	6	9.78885	21.1203	6	4.40532	5.75437	6	7.18735	8.9271			o_Microtrichales	6	1.08474	2.26961	6	19.3203	44.681	6	7.49089	14.3807			o_Solirubrobacterales	17	0.679474	1.63082	17	0.561997	1.33102
	g_Sporosarcina	6	0	0	12	0	0			g_Sporosarcina	6	0	0	12	0.0543552	0.188292			o_Oscillospirales_UCG-010	6	0.435027	1.06559	6	0.810748	1.42551	6	0	0			o_Oscillospirales_UCG-010	6	0.371835	0.910805	6	3.43036	6.77373	6	0.780091	1.13394			o_Thermomicrobiales	17	1.40643	5.79886	17	1.2206	2.93569
	g_Gaiella	6	0	0	12	0.368275	0.930223			g_Gaiella	6	0	0	12	0	0			o_Planctomycetales	6	31.6804	74.5183	6	1.8781	3.30549	6	2.85759	3.14835			o_Planctomycetales	6	0	0	6	17.7572	38.2682	6	10.1451	22.9278			o_Thermomicrobiales_JG30-KF-CM45	17	3.98043	6.51481	17	3.90577	5.30538
	g_Neisseria	6	0.48215	1.18102	12	0	0			g_Neisseria	6	0	0	12	0.328105	1.13659			o_Polyangiales_BIrii41	6	0	0	6	0.380486	0.931997	6	0	0			o_Polyangiales_BIrii41	6	0	0	6	0	0	6	0	0			p_Chloroflexi_KD4-96	17	0	0	17	0.613737	1.83212
	f_Enterobacteriaceae	6	0	0	12	0.240157	0.771717			f_Enterobacteriaceae	6	0	0	12	0.0921523	0.319225			o_Saccharimonadales	6	0	0	6	0	0	6	1.49596	3.66433			o_Saccharimonadales	6	0	0	6	19.5567	47.9038	6	0	0			p_Firmicutes	17	0.35186	1.45076	17	0.127643	0.526287
	g_Roseomonas	6	0.281641	0.689877	12	0	0			g_Roseomonas	6	0	0	12	0	0			o_Saccharimonadales_LWQ8	6	0	0	6	1.3317	3.26199	6	0	0			o_Saccharimonadales_LWQ8	6	0	0	6	0	0	6	0	0
	g_Muribaculaceae	6	0	0	12	0.20777	0.719736			g_Muribaculaceae	6	0	0	12	0	0			o_Solirubrobacterales	6	0	0	6	1.54051	2.48337	6	0.38467	0.942245			o_Solirubrobacterales	6	0	0	6	0	0	6	6.40984	15.4634
	g_Prevotella	6	0	0	12	0	0			g_Prevotella	6	0	0	12	0	0			o_Thermomicrobiales	6	0	0	6	0	0	6	3.98488	9.76093			o_Thermomicrobiales	6	0	0	6	0	0	6	3.83049	9.38275
	g_Rikenellaceae_RC9_gut	6	0	0	12	0.0803493	0.278338			g_Rikenellaceae_RC9_gut	6	0	0	12	0	0			o_Thermomicrobiales_JG30-KF-CM45	6	2.58406	6.32963	6	3.5172	6.12473	6	5.25332	7.49514			o_Thermomicrobiales_JG30-KF-CM45	6	3.18817	7.33401	6	16.8575	35.2491	6	6.63127	9.75168
	g_Ruminobacter	6	0	0	12	0.0327519	0.113456			g_Ruminobacter	6	0	0	12	0.0418134	0.144846			p_Chloroflexi_KD4-96	6	0	0	6	0	0	6	0	0			p_Chloroflexi_KD4-96	6	0	0	6	0	0	6	0.608945	1.4916
	g_Alistipes	6	0	0	12	0.187482	0.649456			g_Alistipes	6	0	0	12	0.0719856	0.249366			p_Firmicutes	6	0.996937	2.44199	6	0	0	6	0	0			p_Firmicutes	6	0	0	6	0	0	6	0.262777	0.643669
